# Supplementary material for: Effects of intrinsic tannins on proteolysis dynamics, protease activity, and metabolome during sainfoin ensiling
Source: Front Microbiol. 2022 Aug 18;13:976118. doi: 10.3389/fmicb.2022.976118 (PMC9433569; doi:10.3389/fmicb.2022.976118)
Supplement: Supplementary file 2 [file Table_1.XLSX]

## Sheet: R值
Metabolite	g__Acinetobacter	g__Pseudomonas	g__Romboutsia	g__Rosenbergiella	g__Serratia	g__Sphingomonas	g__Staphylococcus	g__Stenotrophomonas	g__Terribacillus	g__Terrisporobacter	g__Thermomonas	g__Tissierella	g__Tumebacillus	g__Turicibacter	g__Weissella	g__norank_f__Geminicoccaceae	g__norank_f__JG30-KF-CM45	g__norank_f__Mitochondria	g__norank_f__norank_o__Actinomarinales	g__norank_f__norank_o__Chloroplast	g__norank_f__norank_o__Microtrichales	g__Bacillus	g__unclassified_f__Bacillaceae	g__unclassified_f__Enterobacteriaceae	g__unclassified_f__Lactobacillaceae	g__unclassified_f__Micromonosporaceae	g__unclassified_f__Peptostreptococcaceae	g__Blastococcus	g__unclassified_o__Lactobacillales	g__Brachybacterium	g__Brevibacillus	g__Clostridium_sensu_stricto_1	g__Comamonas	g__Aerococcus	g__Corynebacterium	g__Cosenzaea	g__Cutibacterium	g__Domibacillus	g__Enterobacter	g__Enterococcus	g__Glutamicibacter	g__Alicyclobacillus	g__Kocuria	g__Lactobacillus	g__Lactococcus	g__Leuconostoc	g__Pantoea	g__Pediococcus	g__Planococcus
PS(22:2(13Z,16Z)/14:1(9Z))	-0.6	-0.1429	-0.2732	0.0309	-0.4857	-0.1234	-0.087	-0.2732	-0.4857	0.2704	0.3928	0.2704	-0.6761	-0.3189	-0.3714	-0.6761	-0.8452	0.3479	-0.1309	0.7714	0.2704	-0.6	-0.5161	-0.4857	-0.6377	-0.169	-0.1543	-0.9258	0.1739	-0.3086	-0.5409	-0.1234	-0.4928	0.4058	-0.3189	-0.5409	-0.0588	-0.1309	-0.3143	0.2	-0.7062	-0.6473	-0.0883	0.6571	0.8804	-0.3714	-0.7714	-0.8286	0.1449
PA(18:0/18:3(6Z,9Z,12Z))	-0.6	-0.1429	-0.2732	0.0309	-0.4857	-0.1234	-0.087	-0.2732	-0.4857	0.2704	0.3928	0.2704	-0.6761	-0.3189	-0.3714	-0.6761	-0.8452	0.3479	-0.1309	0.7714	0.2704	-0.6	-0.5161	-0.4857	-0.6377	-0.169	-0.1543	-0.9258	0.1739	-0.3086	-0.5409	-0.1234	-0.4928	0.4058	-0.3189	-0.5409	-0.0588	-0.1309	-0.3143	0.2	-0.7062	-0.6473	-0.0883	0.6571	0.8804	-0.3714	-0.7714	-0.8286	0.1449
Cytosine	-0.6	-0.0286	-0.0911	0.0617	-0.3714	-0.432	0.3479	-0.0911	-0.3714	0.0338	0.1309	0.0338	-0.4395	-0.116	0.0286	-0.4395	-0.7775	0.4348	-0.1309	0.9429	0.0338	-0.4286	-0.3947	-0.3714	-0.7537	-0.3381	-0.0309	-0.8332	0.2609	-0.6172	-0.3719	0.0309	-0.2899	0.5508	-0.2899	-0.3719	-0.0294	-0.1309	-0.2	0.3143	-0.6179	-0.6768	-0.0883	0.7143	0.759	0.0286	-0.7714	-0.7143	0.116
PGA1	-0.6	0.0286	-0.1518	0.0926	-0.3714	-0.3395	0.4058	0.0304	-0.3143	-0.0338	-0.1309	-0.0338	-0.2704	-0.058	0.2571	-0.2704	-0.7775	0.2899	0.1309	0.7714	-0.0338	-0.2571	-0.3339	-0.3714	-0.6377	-0.3381	-0.1234	-0.6789	0.058	-0.8332	-0.1352	0.1234	-0.1449	0.6377	-0.3189	-0.1352	0.1471	0.1309	-0.2571	0.1429	-0.4708	-0.5296	-0.0883	0.6	0.4554	0.2571	-0.7143	-0.3714	0.058
PC(18:3(9Z,12Z,15Z)/16:1(9Z))	-0.3714	0.0857	0.2732	0.6172	-0.6	-0.1234	0.058	-0.3339	0.0857	0.5071	0.6547	0.5071	-0.4395	0.1739	-0.0857	-0.4395	-0.7775	0.7827	-0.1309	0.7143	0.5071	-0.0857	-0.1518	-0.6	-0.9276	-0.3381	0.4012	-0.8332	0.6088	-0.1852	-0.3719	-0.2777	0	-0.029	-0.1739	-0.3719	0.3825	-0.1309	-0.3143	0.6571	-0.7945	-0.4414	0.4414	0.6	0.8804	-0.0857	-0.6571	-0.6	0.4058
PE(15:0/16:1(9Z))	-0.4857	-0.0857	0.4554	0.4938	-0.6	-0.5246	0.3769	-0.3947	0.0857	0.1014	0.3928	0.1014	-0.3719	0.1739	0.0857	-0.3719	-0.5409	0.8697	-0.3928	0.8286	0.1014	-0.0857	-0.2125	-0.6	-0.9856	-0.6761	0.5246	-0.7407	0.6957	-0.2777	-0.4395	-0.3703	0	0.116	-0.3479	-0.4395	0.1471	-0.3928	-0.3714	0.7143	-0.7945	-0.6179	0.2648	0.7714	0.759	0.0857	-0.7143	-0.6	0.116
Prostaglandin E1	-0.6	-0.1429	0.2732	0.216	-0.4857	-0.6789	0.5218	-0.2732	-0.1429	-0.1352	0.1309	-0.1352	-0.3719	0.029	0.1429	-0.3719	-0.5409	0.6957	-0.3928	0.9429	-0.1352	-0.2571	-0.3339	-0.4857	-0.8986	-0.6761	0.3086	-0.7407	0.5218	-0.4938	-0.4395	-0.216	-0.1449	0.4058	-0.4058	-0.4395	-0.0588	-0.3928	-0.3143	0.5429	-0.7062	-0.7356	0	0.8286	0.6983	0.1429	-0.7714	-0.6571	-0.029
PC(18:2(9Z,12Z)/18:4(6Z,9Z,12Z,15Z))	-0.3714	-0.2	0.3947	0.3086	-0.4857	-0.4629	0.116	-0.5161	-0.0286	0.169	0.6547	0.169	-0.5409	0	-0.3143	-0.5409	-0.3719	0.8117	-0.6547	0.7714	0.169	-0.3143	-0.2732	-0.4857	-0.8407	-0.5071	0.4938	-0.7407	0.7537	0.1543	-0.6761	-0.4629	-0.2319	-0.058	-0.2609	-0.6761	-0.1471	-0.6547	-0.2571	0.7143	-0.7945	-0.6473	0.1765	0.7143	0.9411	-0.3143	-0.6	-0.8857	0.116
PG(a-13:0/i-12:0)	-0.4857	-0.2571	0.2125	0.0309	-0.3714	-0.6172	0.2609	-0.3947	-0.2571	-0.0676	0.3928	-0.0676	-0.5409	-0.1449	-0.2571	-0.5409	-0.3719	0.6377	-0.6547	0.8857	-0.0676	-0.4857	-0.3947	-0.3714	-0.7537	-0.5071	0.2777	-0.7407	0.5798	-0.0617	-0.6761	-0.3086	-0.3769	0.2319	-0.3189	-0.6761	-0.3531	-0.6547	-0.2	0.5429	-0.7062	-0.765	-0.0883	0.7714	0.8804	-0.2571	-0.6571	-0.9429	-0.029
PA(16:0/18:2(9Z,12Z))	-0.4857	-0.2571	0.2125	0.0309	-0.3714	-0.6172	0.2609	-0.3947	-0.2571	-0.0676	0.3928	-0.0676	-0.5409	-0.1449	-0.2571	-0.5409	-0.3719	0.6377	-0.6547	0.8857	-0.0676	-0.4857	-0.3947	-0.3714	-0.7537	-0.5071	0.2777	-0.7407	0.5798	-0.0617	-0.6761	-0.3086	-0.3769	0.2319	-0.3189	-0.6761	-0.3531	-0.6547	-0.2	0.5429	-0.7062	-0.765	-0.0883	0.7714	0.8804	-0.2571	-0.6571	-0.9429	-0.029
PA(16:1(9Z)/16:0)	-0.2	-0.0857	0.3339	0.0309	-0.0857	-0.6172	0.3479	-0.2125	-0.0857	-0.0676	0.3928	-0.0676	-0.3043	0.029	-0.1429	-0.3043	-0.1352	0.5798	-0.6547	0.7714	-0.0676	-0.3143	-0.1518	-0.0857	-0.6088	-0.3381	0.3703	-0.4938	0.6377	0.0617	-0.5071	-0.1543	-0.2029	0.058	-0.058	-0.5071	-0.3531	-0.6547	0.0857	0.6	-0.4708	-0.5591	0	0.5429	0.759	-0.1429	-0.3714	-0.8286	0.087
PC(16:0/18:2(9Z,12Z))	-0.3714	0.0286	0.2125	0.1852	-0.2571	-0.5246	0.3769	-0.1518	-0.1429	0.1014	0.3928	0.1014	-0.3719	0.058	-0.0286	-0.3719	-0.5409	0.6377	-0.3928	0.9429	0.1014	-0.3143	-0.2125	-0.2571	-0.8117	-0.3381	0.2777	-0.7407	0.5798	-0.2777	-0.4395	-0.0617	-0.1739	0.2319	-0.116	-0.4395	-0.0883	-0.3928	-0.0286	0.6	-0.6179	-0.6179	0.0883	0.6571	0.8804	-0.0286	-0.6	-0.8286	0.2319
Citric acid	-0.3714	0.0286	0.2125	0.1852	-0.2571	-0.5246	0.3769	-0.1518	-0.1429	0.1014	0.3928	0.1014	-0.3719	0.058	-0.0286	-0.3719	-0.5409	0.6377	-0.3928	0.9429	0.1014	-0.3143	-0.2125	-0.2571	-0.8117	-0.3381	0.2777	-0.7407	0.5798	-0.2777	-0.4395	-0.0617	-0.1739	0.2319	-0.116	-0.4395	-0.0883	-0.3928	-0.0286	0.6	-0.6179	-0.6179	0.0883	0.6571	0.8804	-0.0286	-0.6	-0.8286	0.2319
PG(16:0/16:1(9Z))	-0.8286	-0.7714	-0.0911	-0.4938	-0.4857	-0.7715	0.2899	-0.5161	-0.6	-0.7775	-0.3928	-0.7775	-0.5409	-0.5798	-0.2	-0.5409	-0.0338	0.1739	-0.6547	0.5429	-0.7775	-0.6571	-0.759	-0.4857	-0.3189	-0.8452	-0.1234	-0.432	0	-0.2777	-0.6761	-0.4629	-0.6377	0.6957	-0.8407	-0.6761	-0.7356	-0.6547	-0.6	-0.0857	-0.5002	-0.8827	-0.7062	0.8286	0.2125	-0.2	-0.7143	-0.5429	-0.8117
PG(a-13:0/i-22:0)	-0.6	-0.4857	0.2732	0.3086	-0.8286	-0.3086	-0.1739	-0.8197	-0.1429	0.169	0.6547	0.169	-0.7775	-0.2319	-0.5429	-0.7775	-0.4395	0.7827	-0.6547	0.6	0.169	-0.4286	-0.5161	-0.8286	-0.8117	-0.6761	0.4012	-0.8332	0.6088	0.2469	-0.8452	-0.7715	-0.4058	-0.029	-0.5798	-0.8452	-0.1471	-0.6547	-0.6571	0.5429	-0.971	-0.7356	0.0883	0.8286	0.8804	-0.5429	-0.7714	-0.8286	-0.116
PC(18:2(9Z,12Z)/18:3(9Z,12Z,15Z))	-0.7143	-0.4286	-0.2732	-0.1234	-0.6	-0.216	-0.2029	-0.5161	-0.6	0.1014	0.3928	0.1014	-0.8452	-0.5218	-0.6	-0.8452	-0.6761	0.3479	-0.3928	0.7143	0.1014	-0.7714	-0.6983	-0.6	-0.5798	-0.3381	-0.1543	-0.9258	0.1739	-0.0926	-0.7775	-0.3703	-0.6957	0.4058	-0.5218	-0.7775	-0.3237	-0.3928	-0.4857	0.1429	-0.7945	-0.7945	-0.2648	0.7714	0.8804	-0.6	-0.8286	-0.9429	-0.116
Leukotriene E4	-0.6571	-0.4857	-0.0304	-0.1234	-0.5429	-0.4629	-0.029	-0.5768	-0.4857	-0.0676	0.3928	-0.0676	-0.7775	-0.4348	-0.5429	-0.7775	-0.4395	0.4928	-0.6547	0.7714	-0.0676	-0.7143	-0.6375	-0.5429	-0.6377	-0.5071	0.0617	-0.8332	0.3769	0.0309	-0.8452	-0.4629	-0.6377	0.3189	-0.5218	-0.8452	-0.4708	-0.6547	-0.4286	0.3143	-0.7945	-0.8533	-0.2648	0.8286	0.8804	-0.5429	-0.7714	-1	-0.2029
D-Tagatose	-0.6571	-0.4857	-0.0304	-0.1234	-0.5429	-0.4629	-0.029	-0.5768	-0.4857	-0.0676	0.3928	-0.0676	-0.7775	-0.4348	-0.5429	-0.7775	-0.4395	0.4928	-0.6547	0.7714	-0.0676	-0.7143	-0.6375	-0.5429	-0.6377	-0.5071	0.0617	-0.8332	0.3769	0.0309	-0.8452	-0.4629	-0.6377	0.3189	-0.5218	-0.8452	-0.4708	-0.6547	-0.4286	0.3143	-0.7945	-0.8533	-0.2648	0.8286	0.8804	-0.5429	-0.7714	-1	-0.2029
PA(16:1(9Z)/20:3(8Z,11Z,14Z))	-0.8286	-0.6	-0.0911	-0.2469	-0.6	-0.6172	0.116	-0.5768	-0.6	-0.3043	0.1309	-0.3043	-0.7775	-0.5218	-0.4286	-0.7775	-0.4395	0.4348	-0.6547	0.8286	-0.3043	-0.7714	-0.759	-0.6	-0.6377	-0.6761	-0.0309	-0.8332	0.2609	-0.1852	-0.8452	-0.4629	-0.6957	0.5508	-0.6957	-0.8452	-0.5591	-0.6547	-0.5429	0.2	-0.7945	-0.971	-0.4414	0.9429	0.759	-0.4286	-0.8857	-0.9429	-0.4058
Prostaglandin C1	-0.8286	-0.6	-0.0911	-0.2469	-0.6	-0.6172	0.116	-0.5768	-0.6	-0.3043	0.1309	-0.3043	-0.7775	-0.5218	-0.4286	-0.7775	-0.4395	0.4348	-0.6547	0.8286	-0.3043	-0.7714	-0.759	-0.6	-0.6377	-0.6761	-0.0309	-0.8332	0.2609	-0.1852	-0.8452	-0.4629	-0.6957	0.5508	-0.6957	-0.8452	-0.5591	-0.6547	-0.5429	0.2	-0.7945	-0.971	-0.4414	0.9429	0.759	-0.4286	-0.8857	-0.9429	-0.4058
Deoxyadenosine	-0.8857	-0.5429	-0.3339	-0.2469	-0.6571	-0.3703	-0.058	-0.5161	-0.7143	-0.1352	0.1309	-0.1352	-0.8452	-0.6088	-0.4857	-0.8452	-0.6761	0.2899	-0.3928	0.7714	-0.1352	-0.8286	-0.8197	-0.6571	-0.5798	-0.5071	-0.2469	-0.9258	0.058	-0.3086	-0.7775	-0.3703	-0.7537	0.6377	-0.6957	-0.7775	-0.4119	-0.3928	-0.6	0.0286	-0.7945	-0.9122	-0.4414	0.8857	0.759	-0.4857	-0.9429	-0.8857	-0.3189
Dodecanoic acid	-0.9429	-0.6	-0.2125	-0.0926	-0.8286	-0.3703	-0.058	-0.6375	-0.6	-0.1352	0.1309	-0.1352	-0.8452	-0.5508	-0.4286	-0.8452	-0.6761	0.4058	-0.3928	0.7143	-0.1352	-0.7143	-0.8197	-0.8286	-0.6667	-0.6761	-0.1234	-0.9258	0.116	-0.3086	-0.7775	-0.5246	-0.6667	0.5798	-0.8117	-0.7775	-0.2942	-0.3928	-0.7714	0.0857	-0.8827	-0.9122	-0.3531	0.9429	0.6983	-0.4286	-1	-0.7714	-0.3769
Gamabufogenin	-0.9429	-0.6	-0.2125	-0.0926	-0.8286	-0.3703	-0.058	-0.6375	-0.6	-0.1352	0.1309	-0.1352	-0.8452	-0.5508	-0.4286	-0.8452	-0.6761	0.4058	-0.3928	0.7143	-0.1352	-0.7143	-0.8197	-0.8286	-0.6667	-0.6761	-0.1234	-0.9258	0.116	-0.3086	-0.7775	-0.5246	-0.6667	0.5798	-0.8117	-0.7775	-0.2942	-0.3928	-0.7714	0.0857	-0.8827	-0.9122	-0.3531	0.9429	0.6983	-0.4286	-1	-0.7714	-0.3769
Prostaglandin F3a	0.4857	0.8286	0.0304	0.1234	0.7143	0	0.6377	0.9411	0.3143	0.0676	-0.3928	0.0676	0.7775	0.6088	0.8857	0.7775	-0.0676	-0.2319	0.6547	0.0857	0.0676	0.5429	0.6375	0.7143	0.116	0.5071	-0.0617	0.3703	-0.116	-0.6789	0.8452	0.9258	0.6377	0.116	0.6957	0.8452	0.4708	0.6547	0.7714	0.0286	0.6179	0.5002	0.2648	-0.4857	-0.3339	0.8857	0.4286	0.4857	0.5508
TG(8:0/8:0/15:0)	0.3714	0.2	-0.3947	-0.3086	0.4857	0.4629	-0.116	0.5161	0.0286	-0.169	-0.6547	-0.169	0.5409	0	0.3143	0.5409	0.3719	-0.8117	0.6547	-0.7714	-0.169	0.3143	0.2732	0.4857	0.8407	0.5071	-0.4938	0.7407	-0.7537	-0.1543	0.6761	0.4629	0.2319	0.058	0.2609	0.6761	0.1471	0.6547	0.2571	-0.7143	0.7945	0.6473	-0.1765	-0.7143	-0.9411	0.3143	0.6	0.8857	-0.116
PS(22:2(13Z,16Z)/22:6(4Z,7Z,10Z,13Z,16Z,19Z))	0.3714	-0.0857	-0.2732	-0.6172	0.6	0.1234	-0.058	0.3339	-0.0857	-0.5071	-0.6547	-0.5071	0.4395	-0.1739	0.0857	0.4395	0.7775	-0.7827	0.1309	-0.7143	-0.5071	0.0857	0.1518	0.6	0.9276	0.3381	-0.4012	0.8332	-0.6088	0.1852	0.3719	0.2777	0	0.029	0.1739	0.3719	-0.3825	0.1309	0.3143	-0.6571	0.7945	0.4414	-0.4414	-0.6	-0.8804	0.0857	0.6571	0.6	-0.4058
PA(16:0/20:5(5Z,8Z,11Z,14Z,17Z))	0.3143	-0.0286	-0.5161	-0.6172	0.5429	0.3703	-0.2319	0.3947	-0.2	-0.3381	-0.6547	-0.3381	0.3719	-0.2609	0.0286	0.3719	0.5409	-0.9276	0.3928	-0.7714	-0.3381	0.0286	0.0911	0.5429	0.9856	0.5071	-0.6172	0.7407	-0.8117	0.0617	0.4395	0.3703	-0.058	0.116	0.1739	0.4395	-0.2354	0.3928	0.2571	-0.8286	0.7945	0.5002	-0.4414	-0.6571	-0.8804	0.0286	0.6	0.6571	-0.3189
L-Methionine	0.6	0.1429	-0.2732	-0.216	0.4857	0.6789	-0.5218	0.2732	0.1429	0.1352	-0.1309	0.1352	0.3719	-0.029	-0.1429	0.3719	0.5409	-0.6957	0.3928	-0.9429	0.1352	0.2571	0.3339	0.4857	0.8986	0.6761	-0.3086	0.7407	-0.5218	0.4938	0.4395	0.216	0.1449	-0.4058	0.4058	0.4395	0.0588	0.3928	0.3143	-0.5429	0.7062	0.7356	0	-0.8286	-0.6983	-0.1429	0.7714	0.6571	0.029
Dopamine	0.6571	0.3714	-0.1518	0.0926	0.4286	0.7715	-0.4058	0.3947	0.3714	0.3043	-0.1309	0.3043	0.5409	0.2319	0.1429	0.5409	0.3719	-0.5798	0.6547	-0.9429	0.3043	0.5429	0.5161	0.4286	0.7537	0.6761	-0.1852	0.7407	-0.4638	0.2777	0.6761	0.3086	0.4348	-0.4638	0.4928	0.6761	0.4414	0.6547	0.3143	-0.4286	0.7062	0.8827	0.2648	-0.8857	-0.759	0.1429	0.7714	0.8857	0.2319
CL(18:1(11Z)/22:6(4Z,7Z,10Z,13Z,16Z,19Z)/20:4(5Z,8Z,11Z,14Z)/22:6(4Z,7Z,10Z,13Z,16Z,19Z))	0.8857	0.5429	0.3339	0.2469	0.6571	0.3703	0.058	0.5161	0.7143	0.1352	-0.1309	0.1352	0.8452	0.6088	0.4857	0.8452	0.6761	-0.2899	0.3928	-0.7714	0.1352	0.8286	0.8197	0.6571	0.5798	0.5071	0.2469	0.9258	-0.058	0.3086	0.7775	0.3703	0.7537	-0.6377	0.6957	0.7775	0.4119	0.3928	0.6	-0.0286	0.7945	0.9122	0.4414	-0.8857	-0.759	0.4857	0.9429	0.8857	0.3189
PE(16:1(9Z)/20:3(5Z,8Z,11Z))	0.8286	0.6	0.0911	0.2469	0.6	0.6172	-0.116	0.5768	0.6	0.3043	-0.1309	0.3043	0.7775	0.5218	0.4286	0.7775	0.4395	-0.4348	0.6547	-0.8286	0.3043	0.7714	0.759	0.6	0.6377	0.6761	0.0309	0.8332	-0.2609	0.1852	0.8452	0.4629	0.6957	-0.5508	0.6957	0.8452	0.5591	0.6547	0.5429	-0.2	0.7945	0.971	0.4414	-0.9429	-0.759	0.4286	0.8857	0.9429	0.4058
Taurocholic acid	0.6	0.4857	-0.2732	-0.3086	0.8286	0.3086	0.1739	0.8197	0.1429	-0.169	-0.6547	-0.169	0.7775	0.2319	0.5429	0.7775	0.4395	-0.7827	0.6547	-0.6	-0.169	0.4286	0.5161	0.8286	0.8117	0.6761	-0.4012	0.8332	-0.6088	-0.2469	0.8452	0.7715	0.4058	0.029	0.5798	0.8452	0.1471	0.6547	0.6571	-0.5429	0.971	0.7356	-0.0883	-0.8286	-0.8804	0.5429	0.7714	0.8286	0.116
Guanosine	0.7714	0.6	-0.2125	-0.1852	0.8857	0.4629	0.029	0.8197	0.2571	0.0676	-0.3928	0.0676	0.7775	0.3189	0.4286	0.7775	0.4395	-0.7247	0.6547	-0.6571	0.0676	0.4857	0.6375	0.8857	0.8117	0.8452	-0.3086	0.8332	-0.4928	-0.0309	0.8452	0.7715	0.4638	-0.2029	0.7537	0.8452	0.2354	0.6547	0.7714	-0.4286	0.971	0.8533	0.0883	-0.9429	-0.759	0.4286	0.8857	0.7714	0.3189
[truncated: 1 more columns]

## Sheet: P值
Metabolite	g__Acinetobacter	g__Pseudomonas	g__Romboutsia	g__Rosenbergiella	g__Serratia	g__Sphingomonas	g__Staphylococcus	g__Stenotrophomonas	g__Terribacillus	g__Terrisporobacter	g__Thermomonas	g__Tissierella	g__Tumebacillus	g__Turicibacter	g__Weissella	g__norank_f__Geminicoccaceae	g__norank_f__JG30-KF-CM45	g__norank_f__Mitochondria	g__norank_f__norank_o__Actinomarinales	g__norank_f__norank_o__Chloroplast	g__norank_f__norank_o__Microtrichales	g__Bacillus	g__unclassified_f__Bacillaceae	g__unclassified_f__Enterobacteriaceae	g__unclassified_f__Lactobacillaceae	g__unclassified_f__Micromonosporaceae	g__unclassified_f__Peptostreptococcaceae	g__Blastococcus	g__unclassified_o__Lactobacillales	g__Brachybacterium	g__Brevibacillus	g__Clostridium_sensu_stricto_1	g__Comamonas	g__Aerococcus	g__Corynebacterium	g__Cosenzaea	g__Cutibacterium	g__Domibacillus	g__Enterobacter	g__Enterococcus	g__Glutamicibacter	g__Alicyclobacillus	g__Kocuria	g__Lactobacillus	g__Lactococcus	g__Leuconostoc	g__Pantoea	g__Pediococcus	g__Planococcus
PS(22:2(13Z,16Z)/14:1(9Z))	0.208	0.78717	0.60035	0.95372	0.32872	0.81578	0.86988	0.60035	0.32872	0.60422	0.44111	0.60422	0.14036	0.5379	0.46848	0.14036	0.03411	0.49925	0.80473	0.0724	0.60422	0.208	0.29458	0.32872	0.17307	0.74887	0.77038	0.00805	0.74173	0.55179	0.26778	0.81578	0.32063	0.42466	0.5379	0.26778	0.91183	0.80473	0.54409	0.704	0.11681	0.16462	0.86793	0.15617	0.0206	0.46848	0.0724	0.04156	0.78411
PA(18:0/18:3(6Z,9Z,12Z))	0.208	0.78717	0.60035	0.95372	0.32872	0.81578	0.86988	0.60035	0.32872	0.60422	0.44111	0.60422	0.14036	0.5379	0.46848	0.14036	0.03411	0.49925	0.80473	0.0724	0.60422	0.208	0.29458	0.32872	0.17307	0.74887	0.77038	0.00805	0.74173	0.55179	0.26778	0.81578	0.32063	0.42466	0.5379	0.26778	0.91183	0.80473	0.54409	0.704	0.11681	0.16462	0.86793	0.15617	0.0206	0.46848	0.0724	0.04156	0.78411
Cytosine	0.208	0.95715	0.86376	0.90754	0.46848	0.39225	0.49925	0.86376	0.46848	0.94931	0.80473	0.94931	0.38322	0.82685	0.95715	0.38322	0.06873	0.38887	0.80473	0.0048	0.94931	0.3965	0.43874	0.46848	0.08352	0.51223	0.95372	0.0394	0.61753	0.19174	0.46791	0.95372	0.57735	0.25737	0.57735	0.46791	0.95588	0.80473	0.704	0.54409	0.19109	0.13984	0.86793	0.11079	0.08014	0.95715	0.0724	0.11079	0.82685
PGA1	0.208	0.95715	0.77406	0.86152	0.46848	0.51036	0.42466	0.95448	0.54409	0.94931	0.80473	0.94931	0.60422	0.91313	0.62279	0.60422	0.06873	0.57735	0.80473	0.0724	0.94931	0.62279	0.5177	0.46848	0.17307	0.51223	0.81578	0.13808	0.91313	0.0394	0.7984	0.81578	0.78411	0.17307	0.5379	0.7984	0.78091	0.80473	0.62279	0.78717	0.34599	0.27983	0.86793	0.208	0.36414	0.62279	0.11079	0.46848	0.91313
PC(18:3(9Z,12Z,15Z)/16:1(9Z))	0.46848	0.87174	0.60035	0.19174	0.208	0.81578	0.91313	0.5177	0.87174	0.30456	0.1583	0.30456	0.38322	0.74173	0.87174	0.38322	0.06873	0.0657	0.80473	0.11079	0.30456	0.87174	0.77406	0.208	0.00767	0.51223	0.4305	0.0394	0.19966	0.72543	0.46791	0.59409	1	0.95653	0.74173	0.46791	0.45421	0.80473	0.54409	0.15617	0.05903	0.38094	0.38094	0.208	0.0206	0.87174	0.15617	0.208	0.42466
PE(15:0/16:1(9Z))	0.32872	0.87174	0.36414	0.31954	0.208	0.28525	0.46148	0.43874	0.87174	0.84839	0.44111	0.84839	0.46791	0.74173	0.87174	0.46791	0.26778	0.02438	0.44111	0.04156	0.84839	0.87174	0.68603	0.208	0.00031	0.14036	0.28525	0.09217	0.12479	0.59409	0.38322	0.4699	1	0.82685	0.49925	0.38322	0.78091	0.44111	0.46848	0.11079	0.05903	0.19109	0.61206	0.0724	0.08014	0.87174	0.11079	0.208	0.82685
Prostaglandin E1	0.208	0.78717	0.60035	0.681	0.32872	0.13808	0.28834	0.60035	0.78717	0.7984	0.80473	0.7984	0.46791	0.95653	0.78717	0.46791	0.26778	0.12479	0.44111	0.0048	0.7984	0.62279	0.5177	0.32872	0.01489	0.14036	0.55179	0.09217	0.28834	0.31954	0.38322	0.681	0.78411	0.42466	0.42466	0.38322	0.91183	0.44111	0.54409	0.2657	0.11681	0.09561	1	0.04156	0.12284	0.78717	0.0724	0.15617	0.95653
PC(18:2(9Z,12Z)/18:4(6Z,9Z,12Z,15Z))	0.46848	0.704	0.43874	0.55179	0.32872	0.35523	0.82685	0.29458	0.95715	0.74887	0.1583	0.74887	0.26778	1	0.54409	0.26778	0.46791	0.04986	0.1583	0.0724	0.74887	0.54409	0.60035	0.32872	0.03606	0.30456	0.31954	0.09217	0.08352	0.77038	0.14036	0.35523	0.65837	0.91313	0.61753	0.14036	0.78091	0.1583	0.62279	0.11079	0.05903	0.16462	0.73793	0.11079	0.0051	0.54409	0.208	0.01885	0.82685
PG(a-13:0/i-12:0)	0.32872	0.62279	0.68603	0.95372	0.46848	0.19174	0.61753	0.43874	0.62279	0.89874	0.44111	0.89874	0.26778	0.78411	0.62279	0.26778	0.46791	0.17307	0.1583	0.01885	0.89874	0.32872	0.43874	0.46848	0.08352	0.30456	0.59409	0.09217	0.22778	0.90754	0.14036	0.55179	0.46148	0.65837	0.5379	0.14036	0.49237	0.1583	0.704	0.2657	0.11681	0.07633	0.86793	0.0724	0.0206	0.62279	0.15617	0.0048	0.95653
PA(16:0/18:2(9Z,12Z))	0.32872	0.62279	0.68603	0.95372	0.46848	0.19174	0.61753	0.43874	0.62279	0.89874	0.44111	0.89874	0.26778	0.78411	0.62279	0.26778	0.46791	0.17307	0.1583	0.01885	0.89874	0.32872	0.43874	0.46848	0.08352	0.30456	0.59409	0.09217	0.22778	0.90754	0.14036	0.55179	0.46148	0.65837	0.5379	0.14036	0.49237	0.1583	0.704	0.2657	0.11681	0.07633	0.86793	0.0724	0.0206	0.62279	0.15617	0.0048	0.95653
PA(16:1(9Z)/16:0)	0.704	0.87174	0.5177	0.95372	0.87174	0.19174	0.49925	0.68603	0.87174	0.89874	0.44111	0.89874	0.5577	0.95653	0.78717	0.5577	0.7984	0.22778	0.1583	0.0724	0.89874	0.54409	0.77406	0.87174	0.19966	0.51223	0.4699	0.31954	0.17307	0.90754	0.30456	0.77038	0.6998	0.91313	0.91313	0.30456	0.49237	0.1583	0.87174	0.208	0.34599	0.24877	1	0.2657	0.08014	0.78717	0.46848	0.04156	0.86988
PC(16:0/18:2(9Z,12Z))	0.46848	0.95715	0.68603	0.72543	0.62279	0.28525	0.46148	0.77406	0.78717	0.84839	0.44111	0.84839	0.46791	0.91313	0.95715	0.46791	0.26778	0.17307	0.44111	0.0048	0.84839	0.54409	0.68603	0.62279	0.04986	0.51223	0.59409	0.09217	0.22778	0.59409	0.38322	0.90754	0.74173	0.65837	0.82685	0.38322	0.86793	0.44111	0.95715	0.208	0.19109	0.19109	0.86793	0.15617	0.0206	0.95715	0.208	0.04156	0.65837
Citric acid	0.46848	0.95715	0.68603	0.72543	0.62279	0.28525	0.46148	0.77406	0.78717	0.84839	0.44111	0.84839	0.46791	0.91313	0.95715	0.46791	0.26778	0.17307	0.44111	0.0048	0.84839	0.54409	0.68603	0.62279	0.04986	0.51223	0.59409	0.09217	0.22778	0.59409	0.38322	0.90754	0.74173	0.65837	0.82685	0.38322	0.86793	0.44111	0.95715	0.208	0.19109	0.19109	0.86793	0.15617	0.0206	0.95715	0.208	0.04156	0.65837
PG(16:0/16:1(9Z))	0.04156	0.0724	0.86376	0.31954	0.32872	0.07234	0.57735	0.29458	0.208	0.06873	0.44111	0.06873	0.26778	0.22778	0.704	0.26778	0.94931	0.74173	0.1583	0.2657	0.06873	0.15617	0.08014	0.32872	0.5379	0.03411	0.81578	0.39225	1	0.59409	0.14036	0.35523	0.17307	0.12479	0.03606	0.14036	0.09561	0.1583	0.208	0.87174	0.31226	0.01982	0.11681	0.04156	0.68603	0.704	0.11079	0.2657	0.04986
PG(a-13:0/i-22:0)	0.208	0.32872	0.60035	0.55179	0.04156	0.55179	0.74173	0.04584	0.78717	0.74887	0.1583	0.74887	0.06873	0.65837	0.2657	0.06873	0.38322	0.0657	0.1583	0.208	0.74887	0.3965	0.29458	0.04156	0.04986	0.14036	0.4305	0.0394	0.19966	0.6372	0.03411	0.07234	0.42466	0.95653	0.22778	0.03411	0.78091	0.1583	0.15617	0.2657	0.00125	0.09561	0.86793	0.04156	0.0206	0.2657	0.0724	0.04156	0.82685
PC(18:2(9Z,12Z)/18:3(9Z,12Z,15Z))	0.11079	0.3965	0.60035	0.81578	0.208	0.681	0.6998	0.29458	0.208	0.84839	0.44111	0.84839	0.03411	0.28834	0.208	0.03411	0.14036	0.49925	0.44111	0.11079	0.84839	0.0724	0.12284	0.208	0.22778	0.51223	0.77038	0.00805	0.74173	0.86152	0.06873	0.4699	0.12479	0.42466	0.28834	0.06873	0.53145	0.44111	0.32872	0.78717	0.05903	0.05903	0.61206	0.0724	0.0206	0.208	0.04156	0.0048	0.82685
Leukotriene E4	0.15617	0.32872	0.95448	0.81578	0.2657	0.35523	0.95653	0.23073	0.32872	0.89874	0.44111	0.89874	0.06873	0.38887	0.2657	0.06873	0.38322	0.32063	0.1583	0.0724	0.89874	0.11079	0.17326	0.2657	0.17307	0.30456	0.90754	0.0394	0.46148	0.95372	0.03411	0.35523	0.17307	0.5379	0.28834	0.03411	0.34599	0.1583	0.3965	0.54409	0.05903	0.0307	0.61206	0.04156	0.0206	0.2657	0.0724	0	0.6998
D-Tagatose	0.15617	0.32872	0.95448	0.81578	0.2657	0.35523	0.95653	0.23073	0.32872	0.89874	0.44111	0.89874	0.06873	0.38887	0.2657	0.06873	0.38322	0.32063	0.1583	0.0724	0.89874	0.11079	0.17326	0.2657	0.17307	0.30456	0.90754	0.0394	0.46148	0.95372	0.03411	0.35523	0.17307	0.5379	0.28834	0.03411	0.34599	0.1583	0.3965	0.54409	0.05903	0.0307	0.61206	0.04156	0.0206	0.2657	0.0724	0	0.6998
PA(16:1(9Z)/20:3(8Z,11Z,14Z))	0.04156	0.208	0.86376	0.6372	0.208	0.19174	0.82685	0.23073	0.208	0.5577	0.80473	0.5577	0.06873	0.28834	0.3965	0.06873	0.38322	0.38887	0.1583	0.04156	0.5577	0.0724	0.08014	0.208	0.17307	0.14036	0.95372	0.0394	0.61753	0.72543	0.03411	0.35523	0.12479	0.25737	0.12479	0.03411	0.24877	0.1583	0.2657	0.704	0.05903	0.00125	0.38094	0.0048	0.08014	0.3965	0.01885	0.0048	0.42466
Prostaglandin C1	0.04156	0.208	0.86376	0.6372	0.208	0.19174	0.82685	0.23073	0.208	0.5577	0.80473	0.5577	0.06873	0.28834	0.3965	0.06873	0.38322	0.38887	0.1583	0.04156	0.5577	0.0724	0.08014	0.208	0.17307	0.14036	0.95372	0.0394	0.61753	0.72543	0.03411	0.35523	0.12479	0.25737	0.12479	0.03411	0.24877	0.1583	0.2657	0.704	0.05903	0.00125	0.38094	0.0048	0.08014	0.3965	0.01885	0.0048	0.42466
Deoxyadenosine	0.01885	0.2657	0.5177	0.6372	0.15617	0.4699	0.91313	0.29458	0.11079	0.7984	0.80473	0.7984	0.03411	0.19966	0.32872	0.03411	0.14036	0.57735	0.44111	0.0724	0.7984	0.04156	0.04584	0.15617	0.22778	0.30456	0.6372	0.00805	0.91313	0.55179	0.06873	0.4699	0.08352	0.17307	0.12479	0.06873	0.41704	0.44111	0.208	0.95715	0.05903	0.01124	0.38094	0.01885	0.08014	0.32872	0.0048	0.01885	0.5379
Dodecanoic acid	0.0048	0.208	0.68603	0.86152	0.04156	0.4699	0.91313	0.17326	0.208	0.7984	0.80473	0.7984	0.03411	0.25737	0.3965	0.03411	0.14036	0.42466	0.44111	0.11079	0.7984	0.11079	0.04584	0.04156	0.14809	0.14036	0.81578	0.00805	0.82685	0.55179	0.06873	0.28525	0.14809	0.22778	0.04986	0.06873	0.57137	0.44111	0.0724	0.87174	0.01982	0.01124	0.49237	0.0048	0.12284	0.3965	0	0.0724	0.46148
Gamabufogenin	0.0048	0.208	0.68603	0.86152	0.04156	0.4699	0.91313	0.17326	0.208	0.7984	0.80473	0.7984	0.03411	0.25737	0.3965	0.03411	0.14036	0.42466	0.44111	0.11079	0.7984	0.11079	0.04584	0.04156	0.14809	0.14036	0.81578	0.00805	0.82685	0.55179	0.06873	0.28525	0.14809	0.22778	0.04986	0.06873	0.57137	0.44111	0.0724	0.87174	0.01982	0.01124	0.49237	0.0048	0.12284	0.3965	0	0.0724	0.46148
Prostaglandin F3a	0.32872	0.04156	0.95448	0.81578	0.11079	1	0.17307	0.0051	0.54409	0.89874	0.44111	0.89874	0.06873	0.19966	0.01885	0.06873	0.89874	0.65837	0.1583	0.87174	0.89874	0.2657	0.17326	0.11079	0.82685	0.30456	0.90754	0.4699	0.82685	0.13808	0.03411	0.00805	0.17307	0.82685	0.12479	0.03411	0.34599	0.1583	0.0724	0.95715	0.19109	0.31226	0.61206	0.32872	0.5177	0.01885	0.3965	0.32872	0.25737
TG(8:0/8:0/15:0)	0.46848	0.704	0.43874	0.55179	0.32872	0.35523	0.82685	0.29458	0.95715	0.74887	0.1583	0.74887	0.26778	1	0.54409	0.26778	0.46791	0.04986	0.1583	0.0724	0.74887	0.54409	0.60035	0.32872	0.03606	0.30456	0.31954	0.09217	0.08352	0.77038	0.14036	0.35523	0.65837	0.91313	0.61753	0.14036	0.78091	0.1583	0.62279	0.11079	0.05903	0.16462	0.73793	0.11079	0.0051	0.54409	0.208	0.01885	0.82685
PS(22:2(13Z,16Z)/22:6(4Z,7Z,10Z,13Z,16Z,19Z))	0.46848	0.87174	0.60035	0.19174	0.208	0.81578	0.91313	0.5177	0.87174	0.30456	0.1583	0.30456	0.38322	0.74173	0.87174	0.38322	0.06873	0.0657	0.80473	0.11079	0.30456	0.87174	0.77406	0.208	0.00767	0.51223	0.4305	0.0394	0.19966	0.72543	0.46791	0.59409	1	0.95653	0.74173	0.46791	0.45421	0.80473	0.54409	0.15617	0.05903	0.38094	0.38094	0.208	0.0206	0.87174	0.15617	0.208	0.42466
PA(16:0/20:5(5Z,8Z,11Z,14Z,17Z))	0.54409	0.95715	0.29458	0.19174	0.2657	0.4699	0.65837	0.43874	0.704	0.51223	0.1583	0.51223	0.46791	0.61753	0.95715	0.46791	0.26778	0.00767	0.44111	0.0724	0.51223	0.95715	0.86376	0.2657	0.00031	0.30456	0.19174	0.09217	0.04986	0.90754	0.38322	0.4699	0.91313	0.82685	0.74173	0.38322	0.65343	0.44111	0.62279	0.04156	0.05903	0.31226	0.38094	0.15617	0.0206	0.95715	0.208	0.15617	0.5379
L-Methionine	0.208	0.78717	0.60035	0.681	0.32872	0.13808	0.28834	0.60035	0.78717	0.7984	0.80473	0.7984	0.46791	0.95653	0.78717	0.46791	0.26778	0.12479	0.44111	0.0048	0.7984	0.62279	0.5177	0.32872	0.01489	0.14036	0.55179	0.09217	0.28834	0.31954	0.38322	0.681	0.78411	0.42466	0.42466	0.38322	0.91183	0.44111	0.54409	0.2657	0.11681	0.09561	1	0.04156	0.12284	0.78717	0.0724	0.15617	0.95653
Dopamine	0.15617	0.46848	0.77406	0.86152	0.3965	0.07234	0.42466	0.43874	0.46848	0.5577	0.80473	0.5577	0.26778	0.65837	0.78717	0.26778	0.46791	0.22778	0.1583	0.0048	0.5577	0.2657	0.29458	0.3965	0.08352	0.14036	0.72543	0.09217	0.35416	0.59409	0.14036	0.55179	0.38887	0.35416	0.32063	0.14036	0.38094	0.1583	0.54409	0.3965	0.11681	0.01982	0.61206	0.01885	0.08014	0.78717	0.0724	0.01885	0.65837
CL(18:1(11Z)/22:6(4Z,7Z,10Z,13Z,16Z,19Z)/20:4(5Z,8Z,11Z,14Z)/22:6(4Z,7Z,10Z,13Z,16Z,19Z))	0.01885	0.2657	0.5177	0.6372	0.15617	0.4699	0.91313	0.29458	0.11079	0.7984	0.80473	0.7984	0.03411	0.19966	0.32872	0.03411	0.14036	0.57735	0.44111	0.0724	0.7984	0.04156	0.04584	0.15617	0.22778	0.30456	0.6372	0.00805	0.91313	0.55179	0.06873	0.4699	0.08352	0.17307	0.12479	0.06873	0.41704	0.44111	0.208	0.95715	0.05903	0.01124	0.38094	0.01885	0.08014	0.32872	0.0048	0.01885	0.5379
PE(16:1(9Z)/20:3(5Z,8Z,11Z))	0.04156	0.208	0.86376	0.6372	0.208	0.19174	0.82685	0.23073	0.208	0.5577	0.80473	0.5577	0.06873	0.28834	0.3965	0.06873	0.38322	0.38887	0.1583	0.04156	0.5577	0.0724	0.08014	0.208	0.17307	0.14036	0.95372	0.0394	0.61753	0.72543	0.03411	0.35523	0.12479	0.25737	0.12479	0.03411	0.24877	0.1583	0.2657	0.704	0.05903	0.00125	0.38094	0.0048	0.08014	0.3965	0.01885	0.0048	0.42466
Taurocholic acid	0.208	0.32872	0.60035	0.55179	0.04156	0.55179	0.74173	0.04584	0.78717	0.74887	0.1583	0.74887	0.06873	0.65837	0.2657	0.06873	0.38322	0.0657	0.1583	0.208	0.74887	0.3965	0.29458	0.04156	0.04986	0.14036	0.4305	0.0394	0.19966	0.6372	0.03411	0.07234	0.42466	0.95653	0.22778	0.03411	0.78091	0.1583	0.15617	0.2657	0.00125	0.09561	0.86793	0.04156	0.0206	0.2657	0.0724	0.04156	0.82685
Guanosine	0.0724	0.208	0.68603	0.72543	0.01885	0.35523	0.95653	0.04584	0.62279	0.89874	0.44111	0.89874	0.06873	0.5379	0.3965	0.06873	0.38322	0.10324	0.1583	0.15617	0.89874	0.32872	0.17326	0.01885	0.04986	0.03411	0.55179	0.0394	0.32063	0.95372	0.03411	0.07234	0.35416	0.6998	0.08352	0.03411	0.65343	0.1583	0.0724	0.3965	0.00125	0.0307	0.86793	0.0048	0.08014	0.3965	0.01885	0.0724	0.5379
[truncated: 1 more columns]
