# Supplementary material for: Effects of intrinsic tannins on proteolysis dynamics, protease activity, and metabolome during sainfoin ensiling
Source: Front Microbiol. 2022 Aug 18;13:976118. doi: 10.3389/fmicb.2022.976118 (PMC9433569; doi:10.3389/fmicb.2022.976118)
Supplement: Supplementary file 3 [file Table_2.XLSX]

## Sheet: Sheet1
	PEG VS CK
Num	Pathway Description	Pathway_ID	Database	Ratio_in_study	Ratio_in_pop	Pvalue_uncorrected	Pvalue_corrected
1	Cocaine addiction	map05030	KEGG PATHWAY	1/57	7/6215	0.0625	0.1585
1	Fluid shear stress and atherosclerosis	map05418	KEGG PATHWAY	1/57	8/6215	0.0711	0.1681
1	Amphetamine addiction	map05031	KEGG PATHWAY	1/57	9/6215	0.0796	0.1742
1	cGMP-PKG signaling pathway	map04022	KEGG PATHWAY	1/57	10/6215	0.0881	0.1792
1	Prolactin signaling pathway	map04917	KEGG PATHWAY	1/57	11/6215	0.0965	0.1835
1	Synaptic vesicle cycle	map04721	KEGG PATHWAY	1/57	12/6215	0.1048	0.189
1	Plant hormone signal transduction	map04075	KEGG PATHWAY	1/57	12/6215	0.1048	0.189
1	Lipid and atherosclerosis	map05417	KEGG PATHWAY	1/57	14/6215	0.1211	0.2058
1	Renin secretion	map04924	KEGG PATHWAY	1/57	17/6215	0.1452	0.2288
1	Antifolate resistance	map01523	KEGG PATHWAY	1/57	17/6215	0.1452	0.2288
1	Prodigiosin biosynthesis	map00333	KEGG PATHWAY	1/57	18/6215	0.153	0.2308
1	Citrate cycle (TCA cycle)	map00020	KEGG PATHWAY	1/57	20/6215	0.1685	0.2499
1	Caffeine metabolism	map00232	KEGG PATHWAY	1/57	22/6215	0.1838	0.2658
1	Taurine and hypotaurine metabolism	map00430	KEGG PATHWAY	1/57	22/6215	0.1838	0.2658
1	Arginine biosynthesis	map00220	KEGG PATHWAY	1/57	23/6215	0.1913	0.2699
1	Biosynthesis of siderophore group nonribosomal peptides	map01053	KEGG PATHWAY	1/57	24/6215	0.1987	0.2782
1	Betalain biosynthesis	map00965	KEGG PATHWAY	1/57	24/6215	0.1987	0.2782
1	Insect hormone biosynthesis	map00981	KEGG PATHWAY	1/57	25/6215	0.2061	0.284
1	Retinol metabolism	map00830	KEGG PATHWAY	1/57	25/6215	0.2061	0.284
1	Glucagon signaling pathway	map04922	KEGG PATHWAY	1/57	26/6215	0.2134	0.2895
1	Cutin, suberine and wax biosynthesis	map00073	KEGG PATHWAY	1/57	27/6215	0.2206	0.297
1	Alanine, aspartate and glutamate metabolism	map00250	KEGG PATHWAY	1/57	28/6215	0.2278	0.2998
1	Mineral absorption	map04978	KEGG PATHWAY	1/57	29/6215	0.2349	0.3046
1	Taste transduction	map04742	KEGG PATHWAY	1/57	32/6215	0.2559	0.3269
1	Biosynthesis of ansamycins	map01051	KEGG PATHWAY	1/57	32/6215	0.2559	0.3269
1	Lysine biosynthesis	map00300	KEGG PATHWAY	1/57	35/6215	0.2763	0.3454
1	Secondary bile acid biosynthesis	map00121	KEGG PATHWAY	1/57	36/6215	0.283	0.3487
1	Xylene degradation	map00622	KEGG PATHWAY	1/57	38/6215	0.2961	0.3624
1	Vitamin digestion and absorption	map04977	KEGG PATHWAY	1/57	39/6215	0.3026	0.3678
1	Carbon fixation pathways in prokaryotes	map00720	KEGG PATHWAY	1/57	44/6215	0.3342	0.3979
1	Galactose metabolism	map00052	KEGG PATHWAY	1/57	46/6215	0.3465	0.4097
1	Protein digestion and absorption	map04974	KEGG PATHWAY	1/57	47/6215	0.3525	0.414
1	Primary bile acid biosynthesis	map00120	KEGG PATHWAY	1/57	47/6215	0.3525	0.414
1	Lysine degradation	map00310	KEGG PATHWAY	1/57	50/6215	0.3703	0.4263
1	Flavone and flavonol biosynthesis	map00944	KEGG PATHWAY	1/57	51/6215	0.3761	0.4274
1	Aminoacyl-tRNA biosynthesis	map00970	KEGG PATHWAY	1/57	52/6215	0.3819	0.4284
1	Two-component system	map02020	KEGG PATHWAY	1/57	53/6215	0.3876	0.4321
1	Biosynthesis of various secondary metabolites - part 3	map00997	KEGG PATHWAY	1/57	56/6215	0.4045	0.448
1	Fatty acid biosynthesis	map00061	KEGG PATHWAY	1/57	58/6215	0.4154	0.4572
1	Glyoxylate and dicarboxylate metabolism	map00630	KEGG PATHWAY	1/57	62/6215	0.4368	0.4748
1	Limonene and pinene degradation	map00903	KEGG PATHWAY	1/57	64/6215	0.4472	0.4831
1	Pyrimidine metabolism	map00240	KEGG PATHWAY	1/57	65/6215	0.4523	0.4856
1	Anthocyanin biosynthesis	map00942	KEGG PATHWAY	1/57	66/6215	0.4574	0.488
1	Ubiquinone and other terpenoid-quinone biosynthesis	map00130	KEGG PATHWAY	1/57	71/6215	0.4821	0.5113
1	Glucosinolate biosynthesis	map00966	KEGG PATHWAY	1/57	77/6215	0.5102	0.5379
1	Tyrosine metabolism	map00350	KEGG PATHWAY	1/57	78/6215	0.5148	0.5395
1	Biosynthesis of various secondary metabolites - part 2	map00998	KEGG PATHWAY	1/57	81/6215	0.5282	0.5502
1	Sesquiterpenoid and triterpenoid biosynthesis	map00909	KEGG PATHWAY	1/57	88/6215	0.5581	0.5779
1	Steroid hormone biosynthesis	map00140	KEGG PATHWAY	1/57	99/6215	0.6013	0.6153
1	Biosynthesis of phenylpropanoids	map01061	KEGG PATHWAY	1/57	103/6215	0.6159	0.6267
1	Polycyclic aromatic hydrocarbon degradation	map00624	KEGG PATHWAY	1/57	107/6215	0.6301	0.6373
1	Carotenoid biosynthesis	map00906	KEGG PATHWAY	1/57	123/6215	0.6817	0.6856
1	Porphyrin and chlorophyll metabolism	map00860	KEGG PATHWAY	1/57	144/6215	0.7388	0.7388
2	Morphine addiction	map05032	KEGG PATHWAY	2/57	8/6215	0.0022	0.023
2	Alcoholism	map05034	KEGG PATHWAY	2/57	10/6215	0.0035	0.031
2	Cholesterol metabolism	map04979	KEGG PATHWAY	2/57	10/6215	0.0035	0.031
2	Autophagy - other	map04136	KEGG PATHWAY	1/57	3/6215	0.0273	0.129
2	Autophagy - yeast	map04138	KEGG PATHWAY	1/57	3/6215	0.0273	0.129
2	Pathogenic Escherichia coli infection	map05130	KEGG PATHWAY	1/57	3/6215	0.0273	0.129
2	Systemic lupus erythematosus	map05322	KEGG PATHWAY	1/57	3/6215	0.0273	0.129
2	Biosynthesis of alkaloids derived from histidine and purine	map01065	KEGG PATHWAY	2/57	35/6215	0.0405	0.1338
2	Glycosylphosphatidylinositol (GPI)-anchor biosynthesis	map00563	KEGG PATHWAY	1/57	4/6215	0.0362	0.1439
2	Central carbon metabolism in cancer	map05230	KEGG PATHWAY	2/57	37/6215	0.0448	0.1453
2	Autophagy - animal	map04140	KEGG PATHWAY	1/57	6/6215	0.0538	0.1544
2	Biosynthesis of alkaloids derived from terpenoid and polyketide	map01066	KEGG PATHWAY	2/57	48/6215	0.0713	0.1579
2	Necroptosis	map04217	KEGG PATHWAY	1/57	10/6215	0.0881	0.1792
2	Cysteine and methionine metabolism	map00270	KEGG PATHWAY	2/57	64/6215	0.1163	0.1995
2	Tropane, piperidine and pyridine alkaloid biosynthesis	map00960	KEGG PATHWAY	2/57	68/6215	0.1284	0.2081
2	Flavonoid biosynthesis	map00941	KEGG PATHWAY	2/57	74/6215	0.1472	0.226
2	Arginine and proline metabolism	map00330	KEGG PATHWAY	2/57	78/6215	0.16	0.2394
2	Tryptophan metabolism	map00380	KEGG PATHWAY	2/57	83/6215	0.1763	0.2572
2	Biosynthesis of terpenoids and steroids	map01062	KEGG PATHWAY	2/57	98/6215	0.2266	0.3004
2	Isoquinoline alkaloid biosynthesis	map00950	KEGG PATHWAY	2/57	122/6215	0.3085	0.3723
2	ABC transporters	map02010	KEGG PATHWAY	2/57	137/6215	0.3591	0.4162
2	Glycine, serine and threonine metabolism	map00260	KEGG PATHWAY	1/57	50/6215	0.3703	0.4263
2	Biosynthesis of alkaloids derived from shikimate pathway	map01063	KEGG PATHWAY	2/57	143/6215	0.379	0.4279
2	Pentose and glucuronate interconversions	map00040	KEGG PATHWAY	1/57	58/6215	0.4154	0.4572
3	Neuroactive ligand-receptor interaction	map04080	KEGG PATHWAY	3/57	52/6215	0.0118	0.0686
3	Sphingolipid metabolism	map00600	KEGG PATHWAY	2/57	25/6215	0.0217	0.1115
3	Biosynthesis of alkaloids derived from ornithine, lysine and nicotinic acid	map01064	KEGG PATHWAY	3/57	67/6215	0.0232	0.1158
3	Biosynthesis of plant hormones	map01070	KEGG PATHWAY	3/57	68/6215	0.0241	0.117
3	Purine metabolism	map00230	KEGG PATHWAY	3/57	95/6215	0.056	0.1463
3	Ascorbate and aldarate metabolism	map00053	KEGG PATHWAY	2/57	57/6215	0.0958	0.1842
4	Zeatin biosynthesis	map00908	KEGG PATHWAY	4/57	39/6215	0.0004	0.008
4	Leishmaniasis	map05140	KEGG PATHWAY	2/57	6/6215	0.0012	0.0151
4	Bile secretion	map04976	KEGG PATHWAY	3/57	97/6215	0.0589	0.1516
4	Linoleic acid metabolism	map00591	KEGG PATHWAY	1/57	28/6215	0.2278	0.2998
4	Biosynthesis of cofactors	map01240	KEGG PATHWAY	3/57	327/6215	0.5837	0.6008
5	Pancreatic cancer	map05212	KEGG PATHWAY	1/57	2/6215	0.0183	0.1031
5	Arachidonic acid metabolism	map00590	KEGG PATHWAY	2/57	75/6215	0.1504	0.2289
5	Phosphatidylinositol signaling system	map04070	KEGG PATHWAY	1/57	29/6215	0.2349	0.3046
6	alpha-Linolenic acid metabolism	map00592	KEGG PATHWAY	3/57	44/6215	0.0074	0.0464
6	Glycerolipid metabolism	map00561	KEGG PATHWAY	2/57	38/6215	0.0471	0.1396
8	Biosynthesis of plant secondary metabolites	map01060	KEGG PATHWAY	8/57	141/6215	0	0.0016
11	EGFR tyrosine kinase inhibitor resistance	map01521	KEGG PATHWAY	1/57	2/6215	0.0183	0.1031
11	Th1 and Th2 cell differentiation	map04658	KEGG PATHWAY	1/57	3/6215	0.0273	0.129
11	NF-kappa B signaling pathway	map04064	KEGG PATHWAY	1/57	3/6215	0.0273	0.129
11	Rap1 signaling pathway	map04015	KEGG PATHWAY	1/57	5/6215	0.045	0.1433
11	MAPK signaling pathway	map04010	KEGG PATHWAY	1/57	5/6215	0.045	0.1433
11	Chemokine signaling pathway	map04062	KEGG PATHWAY	1/57	5/6215	0.045	0.1433
11	Human immunodeficiency virus 1 infection	map05170	KEGG PATHWAY	1/57	5/6215	0.045	0.1433
11	PD-L1 expression and PD-1 checkpoint pathway in cancer	map05235	KEGG PATHWAY	1/57	4/6215	0.0362	0.1439
11	Th17 cell differentiation	map04659	KEGG PATHWAY	1/57	4/6215	0.0362	0.1439
11	ErbB signaling pathway	map04012	KEGG PATHWAY	1/57	4/6215	0.0362	0.1439
11	T cell receptor signaling pathway	map04660	KEGG PATHWAY	1/57	4/6215	0.0362	0.1439
11	B cell receptor signaling pathway	map04662	KEGG PATHWAY	1/57	4/6215	0.0362	0.1439
11	Natural killer cell mediated cytotoxicity	map04650	KEGG PATHWAY	1/57	4/6215	0.0362	0.1439
11	Glioma	map05214	KEGG PATHWAY	1/57	4/6215	0.0362	0.1439
11	Growth hormone synthesis, secretion and action	map04935	KEGG PATHWAY	1/57	4/6215	0.0362	0.1439
11	Non-small cell lung cancer	map05223	KEGG PATHWAY	1/57	6/6215	0.0538	0.1544
11	Human cytomegalovirus infection	map05163	KEGG PATHWAY	1/57	6/6215	0.0538	0.1544
11	VEGF signaling pathway	map04370	KEGG PATHWAY	1/57	6/6215	0.0538	0.1544
11	Relaxin signaling pathway	map04926	KEGG PATHWAY	1/57	6/6215	0.0538	0.1544
11	Melanogenesis	map04916	KEGG PATHWAY	1/57	6/6215	0.0538	0.1544
11	Ras signaling pathway	map04014	KEGG PATHWAY	1/57	7/6215	0.0625	0.1585
11	Long-term potentiation	map04720	KEGG PATHWAY	1/57	7/6215	0.0625	0.1585
11	Spinocerebellar ataxia	map05017	KEGG PATHWAY	1/57	7/6215	0.0625	0.1585
11	Axon regeneration	map04361	KEGG PATHWAY	1/57	7/6215	0.0625	0.1585
11	African trypanosomiasis	map05143	KEGG PATHWAY	1/57	8/6215	0.0711	0.1681
11	Glutamatergic synapse	map04724	KEGG PATHWAY	1/57	8/6215	0.0711	0.1681
11	Endocrine and other factor-regulated calcium reabsorption	map04961	KEGG PATHWAY	1/57	8/6215	0.0711	0.1681
11	Estrogen signaling pathway	map04915	KEGG PATHWAY	1/57	8/6215	0.0711	0.1681
11	GnRH secretion	map04929	KEGG PATHWAY	1/57	9/6215	0.0796	0.1742
11	Vibrio cholerae infection	map05110	KEGG PATHWAY	1/57	9/6215	0.0796	0.1742
11	Long-term depression	map04730	KEGG PATHWAY	1/57	9/6215	0.0796	0.1742
11	Circadian entrainment	map04713	KEGG PATHWAY	1/57	9/6215	0.0796	0.1742
11	Apelin signaling pathway	map04371	KEGG PATHWAY	1/57	9/6215	0.0796	0.1742
11	Parathyroid hormone synthesis, secretion and action	map04928	KEGG PATHWAY	1/57	10/6215	0.0881	0.1792
11	Adrenergic signaling in cardiomyocytes	map04261	KEGG PATHWAY	1/57	10/6215	0.0881	0.1792
11	Coronavirus disease - COVID-19	map05171	KEGG PATHWAY	1/57	10/6215	0.0881	0.1792
11	C-type lectin receptor signaling pathway	map04625	KEGG PATHWAY	1/57	11/6215	0.0965	0.1835
11	Phototransduction - fly	map04745	KEGG PATHWAY	1/57	11/6215	0.0965	0.1835
11	Thyroid hormone signaling pathway	map04919	KEGG PATHWAY	1/57	11/6215	0.0965	0.1835
11	Calcium signaling pathway	map04020	KEGG PATHWAY	1/57	11/6215	0.0965	0.1835
11	Oxytocin signaling pathway	map04921	KEGG PATHWAY	1/57	12/6215	0.1048	0.189
11	Cholinergic synapse	map04725	KEGG PATHWAY	1/57	12/6215	0.1048	0.189
11	Insulin secretion	map04911	KEGG PATHWAY	1/57	12/6215	0.1048	0.189
11	Shigellosis	map05131	KEGG PATHWAY	1/57	14/6215	0.1211	0.2058
11	Hepatocellular carcinoma	map05225	KEGG PATHWAY	1/57	14/6215	0.1211	0.2058
11	Gastric acid secretion	map04971	KEGG PATHWAY	1/57	14/6215	0.1211	0.2058
11	Platelet activation	map04611	KEGG PATHWAY	1/57	14/6215	0.1211	0.2058
11	HIF-1 signaling pathway	map04066	KEGG PATHWAY	1/57	15/6215	0.1292	0.2075
11	Pancreatic secretion	map04972	KEGG PATHWAY	1/57	15/6215	0.1292	0.2075
11	Salivary secretion	map04970	KEGG PATHWAY	1/57	17/6215	0.1452	0.2288
11	Thyroid hormone synthesis	map04918	KEGG PATHWAY	1/57	21/6215	0.1762	0.2591
11	Aldosterone synthesis and secretion	map04925	KEGG PATHWAY	1/57	22/6215	0.1838	0.2658
11	Carbohydrate digestion and absorption	map04973	KEGG PATHWAY	1/57	27/6215	0.2206	0.297
11	Pathways of neurodegeneration - multiple diseases	map05022	KEGG PATHWAY	1/57	32/6215	0.2559	0.3269
11	Inflammatory mediator regulation of TRP channels	map04750	KEGG PATHWAY	1/57	35/6215	0.2763	0.3454
11	Serotonergic synapse	map04726	KEGG PATHWAY	1/57	42/6215	0.3218	0.3857
12	Fc epsilon RI signaling pathway	map04664	KEGG PATHWAY	2/57	11/6215	0.0043	0.0343
12	Gap junction	map04540	KEGG PATHWAY	2/57	11/6215	0.0043	0.0343
12	Dopaminergic synapse	map04728	KEGG PATHWAY	2/57	12/6215	0.0051	0.036
12	Neutrophil extracellular trap formation	map04613	KEGG PATHWAY	2/57	13/6215	0.006	0.0407
12	Vascular smooth muscle contraction	map04270	KEGG PATHWAY	2/57	16/6215	0.0091	0.0551
12	Thermogenesis	map04714	KEGG PATHWAY	2/57	23/6215	0.0185	0.098
13	Regulation of lipolysis in adipocytes	map04923	KEGG PATHWAY	3/57	14/6215	0.0002	0.0054
13	Parkinson disease	map05012	KEGG PATHWAY	3/57	21/6215	0.0009	0.0116
13	Neurotrophin signaling pathway	map04722	KEGG PATHWAY	2/57	5/6215	0.0008	0.0129
13	Kaposi sarcoma-associated herpesvirus infection	map05167	KEGG PATHWAY	2/57	5/6215	0.0008	0.0129
13	Adipocytokine signaling pathway	map04920	KEGG PATHWAY	2/57	7/6215	0.0017	0.0184
13	AGE-RAGE signaling pathway in diabetic complications	map04933	KEGG PATHWAY	2/57	9/6215	0.0029	0.0263
13	Amoebiasis	map05146	KEGG PATHWAY	2/57	13/6215	0.006	0.0407
13	Diabetic cardiomyopathy	map05415	KEGG PATHWAY	2/57	39/6215	0.0493	0.1439
15	Sphingolipid signaling pathway	map04071	KEGG PATHWAY	4/57	15/6215	0	0.0007
15	Insulin resistance	map04931	KEGG PATHWAY	4/57	19/6215	0	0.0013
16	GnRH signaling pathway	map04912	KEGG PATHWAY	2/57	6/6215	0.0012	0.0151
16	Fc gamma R-mediated phagocytosis	map04666	KEGG PATHWAY	2/57	8/6215	0.0022	0.023
16	Phospholipase D signaling pathway	map04072	KEGG PATHWAY	2/57	11/6215	0.0043	0.0343
16	Pathways in cancer	map05200	KEGG PATHWAY	2/57	31/6215	0.0324	0.1319
17	Fat digestion and absorption	map04975	KEGG PATHWAY	3/57	13/6215	0.0002	0.0049
17	Retrograde endocannabinoid signaling	map04723	KEGG PATHWAY	3/57	19/6215	0.0006	0.0112
18	Glycerophospholipid metabolism	map00564	KEGG PATHWAY	7/57	56/6215	0	0.0001
18	cAMP signaling pathway	map04024	KEGG PATHWAY	4/57	25/6215	0.0001	0.0024
20	Choline metabolism in cancer	map05231	KEGG PATHWAY	3/57	11/6215	0.0001	0.0033
