# Supplementary material for: Effects of intrinsic tannins on proteolysis dynamics, protease activity, and metabolome during sainfoin ensiling
Source: Front Microbiol. 2022 Aug 18;13:976118. doi: 10.3389/fmicb.2022.976118 (PMC9433569; doi:10.3389/fmicb.2022.976118)
Supplement: Supplementary file 4 [file Table_3.XLSX]

## Sheet: Sheet1
Metabolite	Metab ID	Formula	Fragmentation Score	Theoretical Fragmentation Score	KEGG Pathway Description	VIP_pred_OPLS-DA	VIP_PLS-DA	FC(CK60/PEG60)	P_value	FDR	CK_60_4	CK_60_5	CK_60_6	PEG_60_4	PEG_60_5	PEG_60_6	CK_60_1	CK_60_2	CK_60_3	PEG_60_1	PEG_60_2	PEG_60_3	Fragmentation Score	Theoretical Fragmentation Score	Score	KEGG Pathway ID	Retention time	cas_id	KEGG Pathway Description	adducts	HMDB Subclass	ID	KEGG Pathway Second Category	KEGG Pathway First Category	KEGG Compound First Category	Library ID	subclass	mode	formula	M/Z	KEGG Compound Second Category	HMDB Superclass	KEGG Compound ID
Guanosine	metab_15473	C10H13N5O5				1.95382	1.89455	0.848491	0.006783	0.07796	4.0293	3.8205	4.5267	4.3622	4.3556	4.2532	3.8879	3.5275	3.494	4.9545	4.5127	5.0035	91.6	-		map01100;map02010;map00230	2.69748	118-00-3	Metabolic pathways;ABC transporters;Purine metabolism	M-H, M+Cl, M+FA-H, 2M-H	Purine nucleosides	neg_2	Global and overview maps;Membrane transport;Nucleotide metabolism	Metabolism;Environmental Information Processing;Metabolism	Nucleic acids	HMDB0000133;118-00-3	_	neg	C10H13N5O5	282.084	Nucleosides	Nucleosides, nucleotides, and analogues	C00387
DL-3,4-Dihydroxyphenyl glycol	metab_15499	C8H10O4				1.58642	1.53517	0.92603	0.003131	0.04876	5.1862	5.2555	5.3046	5.53	5.4363	5.4583	5.0764	5.3934	5.3342	5.9281	5.7299	5.9875	59.6	-		-	2.84808	-	-	M-H2O-H, M-H, M+FA-H	-	neg_29	-	-	-	-	-	neg	C8H10O4	169.05	-	-	-
HIERACIN	metab_15516	C15H10O7				1.20244	1.22831	1.03928	0.04849	0.2842	8.5783	8.6825	8.6827	8.4032	8.3566	8.4174	8.2552	8.3577	8.2464	7.8421	8.0535	7.8077	71.3	-		-	6.15688	-	-	M-H, M+Cl, 2M-H	-	neg_46	-	-	-	-	-	neg	C15H10O7	301.035	-	-	-
Cer(t18:0/16:0)	metab_15534	C34H69NO4				1.17328	1.15603	1.04004	0.01793	0.151	6.7853	6.8721	6.8084	6.5746	6.5003	6.5372	6.4032	6.6079	6.5776	6.3115	6.251	6.3384	-	64.6		-	7.6037	-	-	M-H, M+FA-H, M+Cl	Sphingolipids	neg_64	-	-	-	HMDB0010697;LMSP02030001	Ceramides	neg	C34H69NO4	600.522	-	Lipids and lipid-like molecules	-
AS 1-5	metab_15548	C40H77NO9				1.86464	1.74198	1.10606	0.005407	0.06849	6.2702	6.1707	5.717	4.8993	5.3308	5.9391	5.9005	6.19	5.9816	5.5261	5.4562	5.6038	-	47.9		-	7.41177	-	-	M-H, M+FA-H, M+Cl	Prenol lipids	neg_78	-	-	-	HMDB0032843	Terpene lactones	neg	C40H77NO9	760.559	-	Lipids and lipid-like molecules	-
Palmitoyl glucuronide	metab_15566	C22H42O7				1.47317	1.34984	0.924593	0.03633	0.2375	4.8194	4.9906	5.1123	5.9023	5.7922	5.8042	5.6897	5.2568	5.1027	5.0919	5.4514	5.4539	-	42.9		map01100;map00040;map04976;map00053;map01240	6.84943	-	Metabolic pathways;Pentose and glucuronate interconversions;Bile secretion;Ascorbate and aldarate metabolism;Biosynthesis of cofactors	M+Cl, M+FA-H, M-H	Fatty Acyls	neg_96	Global and overview maps;Carbohydrate metabolism;Digestive system;Carbohydrate metabolism;Global and overview maps	Metabolism;Metabolism;Organismal Systems;Metabolism;Metabolism	-	HMDB0010331	Fatty acyl glycosides	neg	C22H42O7	453.263	-	Lipids and lipid-like molecules	C03033
N2-Acetyl-L-ornithine	metab_15704	C7H14N2O3				1.0876	1.00487	0.978898	4.82e-05	0.002946	7.3337	7.3626	7.4089	7.5753	7.5707	7.5782	7.3668	7.4012	7.3809	7.4503	7.5233	7.5104	64.7	-		map01100;map01210;map00220;map01110;map01230	1.08583	6205-08-09	Metabolic pathways;2-Oxocarboxylic acid metabolism;Arginine biosynthesis;Biosynthesis of secondary metabolites;Biosynthesis of amino acids	M-H, M+Cl	Carboxylic acids and derivatives	neg_238	Global and overview maps;Global and overview maps;Amino acid metabolism;Global and overview maps;Global and overview maps	Metabolism;Metabolism;Metabolism;Metabolism;Metabolism	-	HMDB0003357	Amino acids, peptides, and analogues	neg	C7H14N2O3	173.093	-	Organic acids and derivatives	C00437
3,4,5-trihydroxy-6-(1-oxo-1H-isochromene-3-carbonyloxy)oxane-2-carboxylic acid	metab_15969	C16H14O10				1.57067	1.52683	1.10182	0.03111	0.216	5.2801	5.4864	5.4756	4.4406	5.431	5.0627	6.1385	6.0346	5.8057	5.383	5.3202	5.4187	-	75.8		-	4.18702	-	-	M-H2O-H, M-H	-	neg_508	-	-	-	-	-	neg	C16H14O10	365.052	-	-	-
Gibberellin GA126	metab_16055	C19H22O6				2.15807	1.99286	0.891497	0.003697	0.05478	5.9977	6.0723	6.2878	7.1661	7.1264	7.0628	5.6206	6.19	6.0669	6.2983	6.7559	6.234	-	71.9		-	4.81865	-	-	M-H2O-H, M+FA-H	-	neg_594	-	-	-	-	-	neg	C19H22O6	391.14	-	-	-
N-lactoyl-Leucine	metab_16059	C9H17NO4				1.09082	1.02646	0.970905	0.005518	0.06945	6.6747	6.5986	6.6713	7.0626	6.7066	6.9454	6.6138	6.7255	6.758	6.7806	6.8575	6.891	-	57.1		-	4.98287	210769-82-7	-	M-H, M+Cl	Carboxylic acids and derivatives	neg_598	-	-	-	HMDB0062176	Amino acids, peptides, and analogues	neg	C9H17NO4	202.108	-	Organic acids and derivatives	-
13(S)-HOTrE	metab_16273	C18H30O3				1.69985	1.61446	1.07898	0.006888	0.07861	6.6287	7.1965	6.555	6.0757	6.7194	6.1162	7.17	6.8931	6.953	6.4729	6.5222	6.4565	41.6	-		map00592	6.60257	-	alpha-Linolenic acid metabolism	M-H, M-H2O-H	-	neg_815	Lipid metabolism	Metabolism	-	-	-	neg	C18H30O3	293.212	-	-	C16316
N-desmethylclarithromycin	metab_16503	C37H67NO13				2.5784	2.38241	1.22852	0.0005324	0.01453	5.3233	5.2752	4.658	3.8901	3.9551	3.8897	5.5895	5.0496	4.9057	4.6813	4.4435	4.216	-	37.6		-	7.62427	-	-	M-H, M+Na-2H	Organooxygen compounds	neg_1047	-	-	-	HMDB0061020	Carbohydrates and carbohydrate conjugates	neg	C37H67NO13	754.429	-	Organic oxygen compounds	-
Culinariside	metab_16505	C45H87NO10				1.74616	1.66491	1.15109	0.02626	0.1943	4.8431	4.1366	4.286	3.6667	3.7249	3.7164	4.7137	5.0831	4.8651	4.0862	4.2666	4.8023	-	42.5		-	7.73632	230295-19-9	-	M-H, M+FA-H	Sphingolipids	neg_1049	-	-	-	HMDB0035402	Glycosphingolipids	neg	C45H87NO10	800.627	-	Lipids and lipid-like molecules	-
N-Palmitoylsphingosine	metab_16519	C34H67NO3				1.27396	1.25166	1.0547	0.02443	0.1866	6.145	6.4003	6.1717	5.9238	5.8289	5.783	5.7285	5.8315	5.9331	5.557	5.6718	5.5677	-	72.4		map01100;map05140;map00600;map04933;map04920;map04071;map05415;map04217;map04722;map04931	7.62427	24696-26-2	Metabolic pathways;Leishmaniasis;Sphingolipid metabolism;AGE-RAGE signaling pathway in diabetic complications;Adipocytokine signaling pathway;Sphingolipid signaling pathway;Diabetic cardiomyopathy;Necroptosis;Neurotrophin signaling pathway;Insulin resistance	M-H, M+FA-H	Sphingolipids	neg_1063	Global and overview maps;Infectious disease: parasitic;Lipid metabolism;Endocrine and metabolic disease;Endocrine system;Signal transduction;Cardiovascular disease;Cell growth and death;Nervous system;Endocrine and metabolic disease	Metabolism;Human Diseases;Metabolism;Human Diseases;Organismal Systems;Environmental Information Processing;Human Diseases;Cellular Processes;Organismal Systems;Human Diseases	-	HMDB0004949	Ceramides	neg	C34H67NO3	582.511	-	Lipids and lipid-like molecules	C00195
PA(16:1(9Z)/20:3(8Z,11Z,14Z))	metab_16579	C39H69O8P				1.94921	1.83136	1.12879	0.00193	0.0361	5.4908	5.1186	5.2203	4.9095	4.5761	4.4695	5.237	4.8605	4.8877	4.5334	4.6631	4.1456	-	64.3		map01100;map00564;map01110;map00561;map05212;map05200;map04975;map04024;map05231;map04072;map04912;map04070;map04666	8.85707	-	Metabolic pathways;Glycerophospholipid metabolism;Biosynthesis of secondary metabolites;Glycerolipid metabolism;Pancreatic cancer;Pathways in cancer;Fat digestion and absorption;cAMP signaling pathway;Choline metabolism in cancer;Phospholipase D signaling pathway;GnRH signaling pathway;Phosphatidylinositol signaling system;Fc gamma R-mediated phagocytosis	M-H, M+FA-H	Glycerophospholipids	neg_1123	Global and overview maps;Lipid metabolism;Global and overview maps;Lipid metabolism;Cancer: specific types;Cancer: overview;Digestive system;Signal transduction;Cancer: overview;Signal transduction;Endocrine system;Signal transduction;Immune system	Metabolism;Metabolism;Metabolism;Metabolism;Human Diseases;Human Diseases;Organismal Systems;Environmental Information Processing;Human Diseases;Environmental Information Processing;Organismal Systems;Environmental Information Processing;Organismal Systems	Lipids	HMDB0115513;LMGP10010217	Glycerophosphates	neg	C39H69O8P	741.471	Phospholipids	Lipids and lipid-like molecules	C00416
1-Palmitoyl Lysophosphatidic Acid	metab_16597	C19H39O7P				1.63025	1.54988	1.09234	0.006776	0.07796	5.5877	5.3476	5.2988	5.1404	4.9911	4.9747	5.3442	5.1212	4.9537	4.7069	4.5948	4.5733	51	-		-	8.89135	-	-	M-H, M+Na-2H	-	neg_1141	-	-	-	-	-	neg	C19H39O7P	431.221	-	-	-
PA(16:0/18:2(9Z,12Z))	metab_16619	C37H69O8P				1.61392	1.51952	1.07519	0.002468	0.04171	6.0522	5.8514	5.8059	5.6386	5.461	5.439	5.878	5.6151	5.5441	5.3301	5.2796	5.1686	-	82.5		map01100;map00564;map01110;map00561;map05212;map05200;map04975;map04024;map05231;map04072;map04912;map04070;map04666	8.85707	-	Metabolic pathways;Glycerophospholipid metabolism;Biosynthesis of secondary metabolites;Glycerolipid metabolism;Pancreatic cancer;Pathways in cancer;Fat digestion and absorption;cAMP signaling pathway;Choline metabolism in cancer;Phospholipase D signaling pathway;GnRH signaling pathway;Phosphatidylinositol signaling system;Fc gamma R-mediated phagocytosis	M-H, M+Na-2H	Glycerophospholipids	neg_1163	Global and overview maps;Lipid metabolism;Global and overview maps;Lipid metabolism;Cancer: specific types;Cancer: overview;Digestive system;Signal transduction;Cancer: overview;Signal transduction;Endocrine system;Signal transduction;Immune system	Metabolism;Metabolism;Metabolism;Metabolism;Human Diseases;Human Diseases;Organismal Systems;Environmental Information Processing;Human Diseases;Environmental Information Processing;Organismal Systems;Environmental Information Processing;Organismal Systems	Lipids	HMDB0007860;LMGP10010023	Glycerophosphates	neg	C37H69O8P	671.466	Phospholipids	Lipids and lipid-like molecules	C00416
7,11-Bisdeacetylvaltrate 7-(3-methylpentanoate) 11-(3-hydroxy-3-methylbutanoate)	metab_16679	C26H38O9				2.25248	2.20703	1.19568	0.008998	0.09417	5.6897	5.3895	5.5771	4.3036	5.6692	5.3739	5.5905	6.4037	6.5806	4.9755	4.7182	4.4229	-	57.9		-	6.69228	137088-15-4	-	M+Cl, M+FA-H	Prenol lipids	neg_1223	-	-	-	HMDB0033655	Monoterpenoids	neg	C26H38O9	529.225	-	Lipids and lipid-like molecules	-
L-Menthyl acetoacetate	metab_16696	C14H24O3				1.07903	0.985707	0.956429	0.01597	0.1407	4.5959	4.2406	4.5793	4.812	4.7853	4.7777	4.5135	4.5815	4.487	4.5505	4.7171	4.5871	-	34.7		-	6.4034	59557-05-0	-	M-H, M+FA-H	Prenol lipids	neg_1240	-	-	-	HMDB0032369	Monoterpenoids	neg	C14H24O3	239.165	-	Lipids and lipid-like molecules	-
Valyl-Histidine	metab_16901	C11H18N4O3				1.57193	1.50416	0.929925	0.001853	0.03512	5.5115	5.5534	5.5321	5.8602	5.6531	5.7694	4.9834	5.2672	5.2428	5.7148	5.7736	5.737	-	37.3		-	1.0315	13589-07-6	-	M-H	Carboxylic acids and derivatives	neg_1450	-	-	-	HMDB0029129	Amino acids, peptides, and analogues	neg	C11H18N4O3	253.131	-	Organic acids and derivatives	-
L-Methionine	metab_16974	C5H11NO2S				1.29105	1.2021	0.947378	0.008208	0.08835	5.1123	5.1526	5.1915	5.4837	5.5581	5.5206	4.9844	5.0429	4.9755	5.1163	5.3184	5.1586	-	46.1		map01100;map04978;map01110;map01240;map01210;map00270;map01230;map00966;map04974;map00970;map01523;map05230;map01070;map01060	1.55393	59-51-8;63-68-3	Metabolic pathways;Mineral absorption;Biosynthesis of secondary metabolites;Biosynthesis of cofactors;2-Oxocarboxylic acid metabolism;Cysteine and methionine metabolism;Biosynthesis of amino acids;Glucosinolate biosynthesis;Protein digestion and absorption;Aminoacyl-tRNA biosynthesis;Antifolate resistance;Central carbon metabolism in cancer;Biosynthesis of plant hormones;Biosynthesis of plant sec…	M-H	Carboxylic acids and derivatives	neg_1531	Global and overview maps;Digestive system;Global and overview maps;Global and overview maps;Global and overview maps;Amino acid metabolism;Global and overview maps;Biosynthesis of other secondary metabolites;Digestive system;Translation;Drug resistance: antineoplastic;Cancer: overview;Chemical structure transformation maps;Chemical structure transformation maps	Metabolism;Organismal Systems;Metabolism;Metabolism;Metabolism;Metabolism;Metabolism;Metabolism;Organismal Systems;Genetic Information Processing;Human Diseases;Human Diseases;Metabolism;Metabolism	Peptides	HMDB0000696;HMDB0033951;63-68-3	Amino acids, peptides, and analogues	neg	C5H11NO2S	148.043	Amino acids	Organic acids and derivatives	C00073
Xanthine	metab_17020	C5H4N4O2				1.7142	1.59493	0.91384	0.03339	0.2251	6.0619	6.2828	6.4178	7.1437	6.9651	6.968	5.7713	6.1109	5.8813	6.0396	6.8886	5.9677	85.1	-		map01100;map01110;map00230;map01120;map00232;map01065;map01060	2.10277	69-89-6	Metabolic pathways;Biosynthesis of secondary metabolites;Purine metabolism;Microbial metabolism in diverse environments;Caffeine metabolism;Biosynthesis of alkaloids derived from histidine and purine;Biosynthesis of plant secondary metabolites	M-H	Imidazopyrimidines	neg_1580	Global and overview maps;Global and overview maps;Nucleotide metabolism;Global and overview maps;Biosynthesis of other secondary metabolites;Chemical structure transformation maps;Chemical structure transformation maps	Metabolism;Metabolism;Metabolism;Metabolism;Metabolism;Metabolism;Metabolism	-	HMDB0000292;69-89-6	Purines and purine derivatives	neg	C5H4N4O2	151.025	-	Organoheterocyclic compounds	C00385
Molybdopterin precursor Z	metab_17075	C10H12N5O7P				1.87764	1.75585	0.845321	0.01507	0.1351	3.5196	3.4941	4.0112	3.5042	4.0074	4.2546	3.3622	3.3657	3.3321	3.9182	4.9111	4.347	-	64.6		-	2.51948	-	-	M-H	Pteridines and derivatives	neg_1637	-	-	-	HMDB0011683	Pterins and derivatives	neg	C10H12N5O7P	344.04	-	Organoheterocyclic compounds	-
Indoleacetyl glutamine	metab_17181	C15H17N3O4				1.83718	1.75457	0.894965	0.005234	0.06748	5.1705	5.1912	5.1799	5.7625	5.4002	5.7458	4.2723	5.0542	4.8871	5.4549	5.3151	5.5656	-	35.9		-	2.83447	6899-04-03	-	M+Cl	Carboxylic acids and derivatives	neg_1746	-	-	-	HMDB0013240	Amino acids, peptides, and analogues	neg	C15H17N3O4	338.092	-	Organic acids and derivatives	-
Dopamine	metab_17205	C8H11NO2				1.19514	1.11816	0.952081	0.0117	0.1136	5.0427	5.0287	5.169	5.4034	5.4006	5.3108	4.8263	4.9721	4.886	5.0103	5.1504	5.1554	-	44.9		map01100;map04024;map01110;map04976;map04540;map00965;map00950;map04080;map05012;map05030;map00350;map04728;map05034;map05032;map04917;map01063;map05031;map04721;map01060	2.8618	62-31-7;51-61-6	Metabolic pathways;cAMP signaling pathway;Biosynthesis of secondary metabolites;Bile secretion;Gap junction;Betalain biosynthesis;Isoquinoline alkaloid biosynthesis;Neuroactive ligand-receptor interaction;Parkinson disease;Cocaine addiction;Tyrosine metabolism;Dopaminergic synapse;Alcoholism;Morphine addiction;Prolactin signaling pathway;Biosynthesis of alkaloids derived from shikimate pathway;Am…	M+FA-H	Phenols	neg_1770	Global and overview maps;Signal transduction;Global and overview maps;Digestive system;Cellular community - eukaryotes;Biosynthesis of other secondary metabolites;Biosynthesis of other secondary metabolites;Signaling molecules and interaction;Neurodegenerative disease;Substance dependence;Amino acid metabolism;Nervous system;Substance dependence;Substance dependence;Endocrine system;Chemical stru…	Metabolism;Environmental Information Processing;Metabolism;Organismal Systems;Cellular Processes;Metabolism;Metabolism;Environmental Information Processing;Human Diseases;Human Diseases;Metabolism;Organismal Systems;Human Diseases;Human Diseases;Organismal Systems;Metabolism;Human Diseases;Organismal Systems;Metabolism	Peptides;Hormones and transmitters;Hormones and transmitters	HMDB0000073;51-61-6	Benzenediols	neg	C8H11NO2	198.077	Amines;Other hormones;Neurotransmitters	Benzenoids	C03758
Isoleucyl-Hydroxyproline	metab_17496	C11H20N2O4				1.69677	1.60412	0.913169	0.002963	0.04698	4.5271	4.4638	4.5893	5.0823	5.041	5.1405	4.8396	5.057	4.9817	5.1984	5.3449	5.3562	-	62.9		-	3.44587	90965-80-3	-	M+FA-H	Carboxylic acids and derivatives	neg_2069	-	-	-	HMDB0028908	Amino acids, peptides, and analogues	neg	C11H20N2O4	289.141	-	Organic acids and derivatives	-
Gamma-Glu-Leu	metab_17565	C11H20N2O5				1.3478	1.26484	0.954714	0.0004834	0.01357	5.7021	5.6383	5.5867	6.067	5.9313	6.0032	5.6763	5.5905	5.7049	5.8224	5.9427	5.7431	77.5	-		-	3.60377	2566-39-4	-	M-H	Carboxylic acids and derivatives	neg_2139	-	-	-	HMDB0011171	Amino acids, peptides, and analogues	neg	C11H20N2O5	259.13	-	Organic acids and derivatives	-
L-Acetylcarnitine	metab_17594	C9H17NO4				1.68956	1.62056	0.906435	0.003263	0.05013	4.3398	4.1582	4.1488	4.8605	4.7506	4.7257	4.6348	4.6157	4.7273	4.9375	5.0704	5.0261	-	50		map04931	3.69302	3040-38-8	Insulin resistance	M+FA-H	Fatty Acyls	neg_2169	Endocrine and metabolic disease	Human Diseases	-	3040-38-8;LMFA07070050;HMDB0000201	Fatty acid esters	neg	C9H17NO4	248.114	-	Lipids and lipid-like molecules	C02571
Epinephrine sulfate	metab_17653	C9H13NO6S				1.68231	1.53869	0.8931	0.03632	0.2375	4.0496	4.8164	4.0183	5.1792	5.4612	5.5714	4.6952	4.8613	5.1272	4.8066	4.834	5.015	-	36.5		-	3.83713	77469-50-2	-	M+Na-2H	Organic sulfuric acids and derivatives	neg_2230	-	-	-	HMDB0001876;HMDB0251857	Arylsulfates	neg	C9H13NO6S	284.024	-	Organic acids and derivatives	-
Cysteinyl-Tryptophan	metab_17683	C14H17N3O3S				2.11905	1.97122	0.83755	0.01105	0.1083	4.0099	3.7918	4.2948	4.7218	5.5766	4.805	4.6143	3.8613	3.463	4.254	4.9124	4.4277	-	46.3		-	3.90572	-	-	M+K-2H	Carboxylic acids and derivatives	neg_2260	-	-	-	HMDB0028786	Amino acids, peptides, and analogues	neg	C14H17N3O3S	344.05	-	Organic acids and derivatives	-
Hydroxyprolyl-Leucine	metab_17716	C11H20N2O4				1.97712	1.89965	0.868715	0.008761	0.09217	4.1298	4.0377	4.1124	4.896	4.78	4.8728	4.4885	4.9244	4.9451	5.3284	5.3488	5.4404	-	33.1		-	3.98118	-	-	M+FA-H	Carboxylic acids and derivatives	neg_2294	-	-	-	HMDB0028867	Amino acids, peptides, and analogues	neg	C11H20N2O4	289.141	-	Organic acids and derivatives	-
3-Hydroxy-4,6-heptadiyne-1-yl 1-glucoside	metab_17745	C13H18O7				1.87987	1.7544	1.13267	0.005529	0.06945	5.1338	5.1127	5.0691	4.5529	4.2353	4.4134	4.7392	4.5813	4.614	4.2511	3.7693	4.6009	-	65.7		-	4.04973	-	-	M-H2O-H	Fatty Acyls	neg_2323	-	-	-	HMDB0038964	Fatty acyl glycosides	neg	C13H18O7	267.087	-	Lipids and lipid-like molecules	-
3-Pyridinebutanoic acid	metab_17827	C9H11NO2				3.34031	3.1403	0.57545	0.007795	0.08515	2.8561	0.998	2.7975	4.8432	3.8008	4.2641	0.8812	4.0285	3.7715	4.5384	4.5839	4.6096	-	44.5		-	4.27625	477251-67-5	-	M+FA-H	Pyridines and derivatives	neg_2407	-	-	-	HMDB0001007	_	neg	C9H11NO2	210.077	-	Organoheterocyclic compounds	-
N-Heptanoylglycine	metab_17943	C9H17NO3				1.19046	1.09875	0.960375	0.0007556	0.01866	4.9576	4.9777	5.134	5.2746	5.2538	5.3303	5.0255	5.0483	4.9617	5.1001	5.2214	5.1657	-	51.2		-	4.599	23783-23-5	-	M-H2O-H	Carboxylic acids and derivatives	neg_2527	-	-	-	HMDB0013010	Amino acids, peptides, and analogues	neg	C9H17NO3	168.102	-	Organic acids and derivatives	-
Methyl (R)-9-hydroxy-10-undecene-5,7-diynoate glucoside	metab_17973	C18H24O8				1.69626	1.60297	1.08152	0.008516	0.08984	6.7644	6.7521	6.7611	5.7084	6.3861	6.2976	6.5424	6.2929	6.2887	6.0742	5.7288	6.2355	-	62.4		-	4.68125	152141-44-1	-	M+Na-2H	Fatty Acyls	neg_2561	-	-	-	HMDB0040895	Fatty acyl glycosides	neg	C18H24O8	389.124	-	Lipids and lipid-like molecules	-
3,4,5-trihydroxy-6-{2-hydroxy-4-[2-(2-hydroxyphenyl)ethyl]-6-methoxyphenoxy}oxane-2-carboxylic acid	metab_17974	C21H24O10				2.65495	2.49539	1.25709	0.0008258	0.01999	5.4408	5.3919	5.3692	3.6136	4.3043	4.4914	5.1552	4.7668	4.7418	3.9724	3.5631	4.6061	-	67.1		-	4.68125	-	-	M-H	-	neg_2562	-	-	-	-	-	neg	C21H24O10	435.13	-	-	-
6-hydroxy-7-methoxy-2H-chromen-2-one	metab_17982	C10H8O4				1.62178	1.53055	1.09923	0.009995	0.1014	5.2268	5.1731	5.1061	4.4825	4.9307	4.9996	5.2529	5.0083	5.1406	4.7052	4.0898	4.911	-	63.2		-	4.70868	-	-	M+FA-H	-	neg_2571	-	-	-	-	-	neg	C10H8O4	237.04	-	-	-
Digoxigenin	metab_18034	C23H34O5				2.49209	2.36599	0.786055	0.003511	0.05263	4.1242	4.4258	4.1736	5.1258	5.0571	5.0118	2.7407	3.745	3.5186	4.5603	4.6388	4.5224	-	35.1		-	4.82552	-	-	M-H2O-H	Steroids and steroid derivatives	neg_2624	-	-	-	LMST01120008;HMDB0060731	Steroid lactones	neg	C23H34O5	371.219	-	Lipids and lipid-like molecules	-
(+/-)-Taxifolin	metab_18052	C15H12O7				1.20929	1.12674	1.04207	0.005711	0.07065	6.059	6.0766	6.0802	5.491	5.7295	5.7194	5.8542	5.8688	5.8763	5.8078	5.7834	5.8391	88.9	-		-	4.8598	149418-37-1	-	M-H	Stilbenes	neg_2645	-	-	-	HMDB0040894	_	neg	C15H12O7	303.051	-	Phenylpropanoids and polyketides	-
13-Hydroxyabscisic acid	metab_18065	C15H20O5				1.33635	1.24206	1.07457	0.0488	0.2847	5.3864	5.4906	5.4024	4.7068	4.9039	4.4679	5.4372	5.4021	5.3888	5.3526	5.3757	5.4475	-	59.9		-	4.90085	25841-53-6	-	M-H	Prenol lipids	neg_2658	-	-	-	HMDB0036095	Sesquiterpenoids	neg	C15H20O5	279.124	-	Lipids and lipid-like molecules	-
P-Cresol glucuronide	metab_18207	C13H16O7				1.82387	1.69375	1.17521	0.04138	0.2584	4.5449	4.3332	4.2095	3.5113	3.0889	3.0805	4.6466	4.5346	4.6964	4.4625	4.2887	4.5116	-	74.9		-	5.33308	-	-	M+Na-2H	Organooxygen compounds	neg_2800	-	-	-	HMDB0011686	Carbohydrates and carbohydrate conjugates	neg	C13H16O7	305.067	-	Organic oxygen compounds	-
6b-Angeloyl-3b,8b,9b-trihydroxy-7(11)-eremophilen-12,8-olide	metab_18231	C20H28O7				1.76321	1.62062	0.894142	0.01921	0.1575	4.692	4.71	4.8724	5.75	5.7048	5.7423	4.7401	4.7926	4.6744	4.7352	5.1567	4.7621	-	57.2		-	5.42217	171422-89-2	-	M-H2O-H	Prenol lipids	neg_2825	-	-	-	HMDB0041228	Terpene lactones	neg	C20H28O7	361.166	-	Lipids and lipid-like molecules	-
3-(3,4-dimethoxyphenyl)-5-hydroxy-7-methoxy-8-methyl-3,4-dihydro-2H-1-benzopyran-4-one	metab_18232	C19H20O6				2.11845	1.96756	0.885613	0.00122	0.02597	5.3438	5.2201	5.3934	6.2558	6.1244	6.1067	4.8696	5.3278	5.2006	5.4756	5.8673	5.5739	-	80.7		-	5.42217	-	-	M+FA-H	-	neg_2826	-	-	-	-	-	neg	C19H20O6	389.125	-	-	-
Vanillic acid-4-O-glucuronide	metab_18257	C15H18O9				1.36827	1.35103	1.06826	0.01816	0.1517	5.8064	5.8785	5.8194	5.301	5.7952	5.4061	5.5545	5.5843	5.4405	5.123	5.1783	5.1055	-	67.4		-	5.53198	18191-12-3	-	M+Na-2H	Organooxygen compounds	neg_2851	-	-	-	HMDB0060024	Carbohydrates and carbohydrate conjugates	neg	C15H18O9	363.072	-	Organic oxygen compounds	-
Carvacrol	metab_18263	C10H14O				1.63602	1.52828	1.11611	0.04332	0.2661	5.2384	5.3242	5.4344	4.4525	4.598	3.8961	5.3232	5.3881	5.4137	5.312	5.1209	5.4048	41.9	-		-	5.55947	499-75-2;114567-47-4	-	M-H	Prenol lipids	neg_2857	-	-	-	LMPR0102090017;HMDB0038707;HMDB0035770	Monoterpenoids	neg	C10H14O	149.096	-	Lipids and lipid-like molecules	C09840
2-Methyl-1-phenyl-2-propanyl acetate	metab_18264	C12H16O2				1.60669	1.49925	1.0944	0.03494	0.2323	5.9073	6.0051	6.0903	5.186	5.3194	4.7104	5.9874	6.0466	6.0644	5.9581	5.7647	6.0495	-	39.3		-	5.55947	151-05-3	-	M+FA-H	Benzene and substituted derivatives	neg_2858	-	-	-	HMDB0031571	Phenylpropanes	neg	C12H16O2	237.113	-	Benzenoids	-
(+/-)-Myrtenyl acetate	metab_18299	C12H18O2				1.10623	1.03493	1.03749	0.03481	0.232	6.8091	6.8575	6.9628	6.4321	6.5623	6.2745	6.8095	6.9022	6.8363	6.7922	6.6967	6.9329	-	57.9		-	5.68305	-	-	M+FA-H	Prenol lipids	neg_2893	-	-	-	HMDB0035126	Monoterpenoids	neg	C12H18O2	239.129	-	Lipids and lipid-like molecules	-
MUNDOSERONE	metab_18317	C19H18O6				1.65795	1.57804	1.11839	0.02064	0.1661	5.2196	5.0512	5.2877	3.6694	4.8009	4.8602	4.988	4.9124	4.7522	4.4894	4.5259	4.6637	40.1	-		-	5.7517	-	-	M-H	-	neg_2912	-	-	-	-	-	neg	C19H18O6	341.103	-	-	-
6-[1-(2H-1,3-benzodioxol-5-yl)-3-(4-methoxy-1-benzofuran-5-yl)-1,3-dioxopropan-2-yl]-3,4,5-trihydroxyoxane-2-carboxylic acid	metab_18329	C25H22O12				1.81089	1.82375	1.139	0.02353	0.1815	5.6841	5.5938	5.7264	5.1803	5.2406	5.188	5.1755	5.4582	5.0098	4.157	4.8287	4.0653	-	74.1		-	5.77918	-	-	M-H2O-H	-	neg_2924	-	-	-	-	-	neg	C25H22O12	495.094	-	-	-
Eugenitol	metab_18347	C11H10O4				1.78723	1.6644	1.15997	0.02252	0.1768	4.3242	4.1479	3.8106	3.5105	3.5686	3.5602	4.7013	4.4041	4.5864	4.6025	3.7318	3.4161	-	74.7		-	5.86163	491-48-5	-	2M+Hac-H	Benzopyrans	neg_2942	-	-	-	HMDB0029466	1-benzopyrans	neg	C11H10O4	471.13	-	Organoheterocyclic compounds	-
6-{4-[3-(2,4-dihydroxyphenyl)-3-[2-(3,4-dihydroxyphenyl)-3,5,7-trihydroxy-3,4-dihydro-2H-1-benzopyran-8-yl]-2-hydroxypropyl]-2-hydroxyphenoxy}-3,4,5-trihydroxyoxane-2-carboxylic acid	metab_18378	C36H36O17				1.2051	1.12116	1.0402	0.01435	0.131	6.8144	6.679	6.8521	6.3779	6.3231	6.2485	6.7163	6.7355	6.7193	6.6703	6.7601	6.5732	-	61.2		-	5.9784	-	-	M+FA-H	-	neg_2974	-	-	-	-	-	neg	C36H36O17	785.194	-	-	-
(2Z)-2-(phenylmethylidene)octan-1-ol	metab_18379	C15H22O				1.06426	1.0142	1.04722	0.04131	0.2581	5.1313	5.2509	5.2589	4.9224	4.819	5.1728	5.4476	5.5602	5.4211	5.2585	5.1235	5.3281	-	36.5		-	5.98527	-	-	M+K-2H	-	neg_2975	-	-	-	-	-	neg	C15H22O	255.114	-	-	-
Isoeugenitol	metab_18383	C11H10O4				1.58653	1.4967	1.12568	0.03225	0.2209	4.2806	4.3442	4.1708	3.8284	3.8865	3.8781	4.8814	4.6811	4.8897	4.7855	4.0944	3.7339	-	73		-	5.99212	479-06-1	-	2M+Hac-H	Benzopyrans	neg_2979	-	-	-	HMDB0029472	1-benzopyrans	neg	C11H10O4	471.13	-	Organoheterocyclic compounds	-
(2xi,4xi)-4,4',5,7-Tetrahydroxyflavan	metab_18390	C15H14O5				2.17933	2.08826	1.15426	0.0003313	0.01087	5.4446	5.2629	5.6208	4.5474	4.6924	4.5186	4.9485	4.9249	4.9537	4.3916	4.465	4.3769	-	40.7		-	6.02642	-	-	M-H2O-H	-	neg_2986	-	-	-	-	-	neg	C15H14O5	255.066	-	-	-
Acacetin	metab_18406	C16H12O5				2.32598	2.21968	1.1528	8.29e-06	0.0008446	5.6725	5.4463	5.8537	4.6988	5.0837	4.6875	5.4163	5.5926	5.5169	4.8663	4.8355	4.8836	88.6	-		map00944	6.06765	480-44-4	Flavone and flavonol biosynthesis	M-H	-	neg_3003	Biosynthesis of other secondary metabolites	Metabolism	-	LMPK12110468	-	neg	C16H12O5	283.061	-	-	C01470
6''-O-p-Coumaroyltrifolin	metab_18408	C30H26O13				1.9371	1.86778	1.12689	0.01611	0.1414	6.0551	6.1972	6.1834	5.207	5.9186	5.0425	6.8782	6.7355	6.7931	6.0173	6.2742	6.0102	-	77		-	6.06765	-	-	M+FA-H	-	neg_3005	-	-	-	-	-	neg	C30H26O13	639.136	-	-	-
3,7-DIHYDROXYFLAVONE	metab_18411	C15H10O4				3.03267	2.94341	1.40614	0.0003827	0.01187	5.0489	4.8231	5.1058	3.9433	4.2411	3.6569	4.6052	4.646	4.6225	2.8058	3.0226	2.8509	33.5	-		-	6.07447	-	-	M-H	-	neg_3009	-	-	-	LMPK12111545	-	neg	C15H10O4	253.051	-	-	-
(+/-)Abscisic Acid	metab_18415	C15H20O4				2.65862	2.46594	1.27587	0.01066	0.1059	5.7583	5.7529	5.688	3.2516	3.9838	3.5905	5.6693	5.6081	5.6293	5.3348	5.1708	5.4011	78.4	-		-	6.08135	-	-	M-H	-	neg_3013	-	-	-	-	-	neg	C15H20O4	263.129	-	-	-
Isoscoparin 2''-(6-(E)-ferulylglucoside)	metab_18417	C38H40O19				2.12489	2.04648	1.12998	0.001621	0.03218	6.3518	6.3888	6.4704	5.6777	5.6496	5.4235	5.7682	5.8742	5.7633	5.2335	5.283	5.14	-	30.5		-	6.0882	-	-	M-H	-	neg_3016	-	-	-	LMPK12110753	-	neg	C38H40O19	799.21	-	-	-
3,4,5-trihydroxy-6-{[3-(hydroxymethyl)-1-oxo-1H-isochromen-7-yl]oxy}oxane-2-carboxylic acid	metab_18437	C16H16O10				2.77982	2.62112	1.29942	7.96e-06	0.0008209	4.7365	4.7724	4.5653	3.4594	3.5175	3.5091	4.3051	4.3493	4.0134	3.3198	3.4089	3.3649	-	43.8		-	6.1363	-	-	M+Na-2H	-	neg_3038	-	-	-	-	-	neg	C16H16O10	389.051	-	-	-
5,8-dihydroxy-2-(1-hydroxy-3-methoxy-4-oxocyclohexyl)-3,7-dimethoxy-4H-chromen-4-one	metab_18439	C18H20O9				1.38534	1.31962	1.06182	0.001437	0.02935	5.1581	5.3913	5.0376	4.833	5.0554	5.0009	5.2851	5.1437	5.2095	4.8342	4.9428	4.7412	-	42.2		-	6.14317	-	-	M+Na-2H	-	neg_3040	-	-	-	-	-	neg	C18H20O9	401.088	-	-	-
Neotussilagolactone	metab_18514	C21H28O4				1.85192	1.80957	0.865471	0.03699	0.2393	4.3216	3.69	3.709	4.8178	4.9563	4.7805	4.8529	4.9747	5.0831	5.3405	5.4929	5.3856	-	36.3		-	6.26688	189389-03-5	-	M+Na-2H	Prenol lipids	neg_3116	-	-	-	HMDB0031096	Terpene lactones	neg	C21H28O4	365.172	-	Lipids and lipid-like molecules	-
11-Hydroxy-9-tridecenoic acid	metab_18518	C13H24O3				1.1046	1.01037	0.952429	0.03268	0.2218	4.5138	4.821	4.7281	4.8151	5.2033	5.0339	4.8166	4.5863	4.6453	4.7005	5.0067	4.7523	-	48.1		-	6.27375	105798-56-9	-	M+FA-H	Fatty Acyls	neg_3120	-	-	-	HMDB0035881;LMFA01050437	Fatty acids and conjugates	neg	C13H24O3	273.171	-	Lipids and lipid-like molecules	-
6-(3,4-dihydroxy-6-methyl-5-oxooxan-2-yl)-5,7-dihydroxy-2-(3-hydroxyphenyl)-4H-chromen-4-one	metab_18531	C21H18O9				1.30924	1.23178	1.06139	0.005135	0.06663	5.0774	5.0517	4.8061	4.5701	4.8826	4.4679	5.0246	5.1112	5.0117	4.8141	4.8478	4.7639	-	66.3		-	6.2806	-	-	M+FA-H	-	neg_3134	-	-	-	-	-	neg	C21H18O9	459.093	-	-	-
13-Hydroxy-9-methoxy-10-oxo-11-octadecenoic acid	metab_18566	C19H34O5				2.07896	2.0027	0.844206	0.02142	0.1706	3.7051	3.7449	3.7639	4.9119	4.9311	4.7852	4.8538	4.9202	5.025	5.3418	5.471	5.3664	-	54		-	6.32813	150147-08-3	-	M+K-2H	Fatty Acyls	neg_3170	-	-	-	HMDB0040901	Lineolic acids and derivatives	neg	C19H34O5	379.188	-	Lipids and lipid-like molecules	-
Prostaglandin E1	metab_18625	C20H34O5				1.22717	1.12284	1.05704	0.0366	0.238	5.2162	5.9051	5.2673	5.0972	4.9199	5.1889	5.5256	5.4368	5.5586	5.399	5.1885	5.3385	-	68.4		-	6.39662	745-65-3	-	M+FA-H	Fatty Acyls	neg_3230	-	-	Lipids	LMFA03010134;HMDB0001442;HMDB0302206	Eicosanoids	neg	C20H34O5	399.239	Eicosanoids	Lipids and lipid-like molecules	C04741
13S-hydroxyoctadecadienoic acid	metab_18648	C18H32O3				2.96001	2.76602	1.35558	0.0002577	0.009058	4.4631	5.6477	4.339	3.2194	3.8353	3.3957	4.9226	4.5277	4.7407	3.8991	3.2615	3.5163	-	35.1		-	6.43805	-	-	M+FA-H	-	neg_3254	-	-	-	-	-	neg	C18H32O3	341.233	-	-	-
(3beta,17alpha,23R)-17,23-Epoxy-3,29-dihydroxy-27-norlanost-8-ene-15,24-dione	metab_18806	C29H44O5				2.49384	2.36891	0.81176	0.003193	0.04944	4.8219	4.9692	4.6076	5.4657	5.788	4.67	3.6461	4.4392	4.267	5.6778	5.981	5.377	-	72.8		-	6.63683	-	-	M+Na-2H	Prenol lipids	neg_3415	-	-	-	HMDB0035112	Triterpenoids	neg	C29H44O5	493.29	-	Lipids and lipid-like molecules	-
Erinacine D	metab_19003	C27H42O7				2.52524	2.46819	1.25882	0.01607	0.1412	5.9611	5.2791	6.0101	4.3108	6.1344	5.727	6.1676	6.8348	7.0111	5.1893	4.1423	4.0983	-	80.6		-	6.83573	157397-40-5	-	M+K-2H	Prenol lipids	neg_3619	-	-	-	HMDB0031896	Diterpenoids	neg	C27H42O7	515.245	-	Lipids and lipid-like molecules	-
Physangulide	metab_19005	C28H42O9				2.52437	2.53005	1.36738	0.02793	0.2021	5.1903	3.3222	5.3173	3.3467	5.3335	4.3305	5.4492	6.2279	6.3842	3.1928	3.6302	3.4892	-	80.2		-	6.83573	131749-58-1	-	M+K-2H	Steroids and steroid derivatives	neg_3621	-	-	-	HMDB0037381	Steroid lactones	neg	C28H42O9	559.236	-	Lipids and lipid-like molecules	-
Pentadecanoylcarnitine	metab_19058	C22H43NO4				2.88992	2.72243	0.81903	2.1e-05	0.001616	5.297	5.2331	5.5668	6.2916	6.2514	6.3644	4.4663	5.2651	5.2661	6.3626	6.3232	6.3704	-	43.8		-	6.89045	-	-	M-H	Fatty Acyls	neg_3677	-	-	-	HMDB0062517	Fatty acid esters	neg	C22H43NO4	384.312	-	Lipids and lipid-like molecules	-
(3beta,5alpha,9alpha,22E,24R)-3,5,9-Trihydroxy-23-methylergosta-7,22-dien-6-one	metab_19163	C29H46O4				1.68071	1.62386	0.895649	0.02725	0.1984	5.2796	5.3795	5.425	5.7215	5.8811	5.8078	4.7831	4.4468	4.4525	5.1544	5.2933	5.3784	-	76.6		-	7	211486-12-3	-	M-H	Steroids and steroid derivatives	neg_3791	-	-	-	HMDB0032669	Ergostane steroids	neg	C29H46O4	457.331	-	Lipids and lipid-like molecules	-
Heptadecanoyl carnitine	metab_19178	C24H47NO4				2.26639	2.14371	0.862854	0.004626	0.06357	5.6363	5.8015	6.0196	6.4516	6.6418	6.6206	4.9538	4.8373	5.2523	5.9096	6.0938	5.9532	-	36.1		-	7.02747	106182-29-0	-	M-H2O-H	Fatty Acyls	neg_3806	-	-	-	LMFA07070067;HMDB0006210	Fatty acid esters	neg	C24H47NO4	394.333	-	Lipids and lipid-like molecules	-
Sorbitan palmitate	metab_19219	C22H42O6				2.48701	2.34467	1.21231	0.0007466	0.01853	5.8661	5.4758	5.0338	4.4924	4.636	4.2482	5.1179	4.6333	5.4292	4.1607	4.3849	4.1041	-	79.3		-	7.05483	26266-57-9	-	M+Cl	Fatty Acyls	neg_3850	-	-	-	LMFA07011019;HMDB0029887	Fatty acid esters	neg	C22H42O6	437.268	-	Lipids and lipid-like molecules	-
Behenoylglycine	metab_19260	C24H47NO3				2.2213	2.09007	0.859519	0.002802	0.0457	5.0326	5.1162	5.3112	5.8417	6.0244	5.996	4.4831	4.4173	4.7855	5.2977	5.44	5.3108	-	31.2		-	7.12348	-	-	M-H	Carboxylic acids and derivatives	neg_3891	-	-	-	HMDB0013219	Amino acids, peptides, and analogues	neg	C24H47NO3	396.348	-	Organic acids and derivatives	-
Sorbitan stearate	metab_19339	C24H46O6				1.86151	1.74287	1.21252	0.04346	0.2668	4.4645	4.379	3.446	3.3435	3.3013	4.091	4.5744	3.1046	4.7824	3.1036	3.1927	3.3803	-	73.9		-	7.2745	1338-41-6	-	M+Cl	Fatty Acyls	neg_3974	-	-	-	LMFA07011020;HMDB0029888	Fatty acid esters	neg	C24H46O6	465.299	-	Lipids and lipid-like molecules	-
Citric acid	metab_19363	C6H8O7				1.71574	1.65086	1.20094	0.04453	0.2704	3.7552	3.1251	3.0147	3.0058	3.064	3.0555	4.4826	4.3884	4.1131	3.6159	2.9554	3.356	63	-		map00997;map01240;map01200;map01110;map00020;map00630;map04922;map01066;map01065;map01064;map01063;map01062;map01061;map01060;map01100;map01120;map01210;map01230;map04742;map00720;map02020;map01053;map00250;map05230;map01070	7.32942	77-92-9	Biosynthesis of various secondary metabolites - part 3;Biosynthesis of cofactors;Carbon metabolism;Biosynthesis of secondary metabolites;Citrate cycle (TCA cycle);Glyoxylate and dicarboxylate metabolism;Glucagon signaling pathway;Biosynthesis of alkaloids derived from terpenoid and polyketide;Biosynthesis of alkaloids derived from histidine and purine;Biosynthesis of alkaloids derived from ornith…	M-H	Carboxylic acids and derivatives	neg_3998	Biosynthesis of other secondary metabolites;Global and overview maps;Global and overview maps;Global and overview maps;Carbohydrate metabolism;Carbohydrate metabolism;Endocrine system;Chemical structure transformation maps;Chemical structure transformation maps;Chemical structure transformation maps;Chemical structure transformation maps;Chemical structure transformation maps;Chemical structure t…	Metabolism;Metabolism;Metabolism;Metabolism;Metabolism;Metabolism;Organismal Systems;Metabolism;Metabolism;Metabolism;Metabolism;Metabolism;Metabolism;Metabolism;Metabolism;Metabolism;Metabolism;Metabolism;Organismal Systems;Metabolism;Environmental Information Processing;Metabolism;Metabolism;Human Diseases;Metabolism	Organic acids	77-92-9;HMDB0000094	Tricarboxylic acids and derivatives	neg	C6H8O7	191.019	Carboxylic acids	Organic acids and derivatives	C00158
Chlorophyll b	metab_19387	C55H70MgN4O6				1.69464	1.57207	1.12338	0.02973	0.2105	5.5567	5.1914	4.423	4.4141	4.4723	4.4638	5.3023	4.8398	4.242	4.2745	4.3636	4.3197	-	38.5		map01100;map01110;map00860	7.39113	519-62-0	Metabolic pathways;Biosynthesis of secondary metabolites;Porphyrin and chlorophyll metabolism	M+FA-H	Tetrapyrroles and derivatives	neg_4022	Global and overview maps;Global and overview maps;Metabolism of cofactors and vitamins	Metabolism;Metabolism;Metabolism	-	HMDB0031146	Chlorins	neg	C55H70MgN4O6	951.514	-	Organoheterocyclic compounds	C05307
GPA(18:2/18:3)	metab_19406	C39H67O8P				1.71744	1.60519	1.07664	0.001174	0.02525	6.3683	6.2993	6.1075	5.8214	5.8554	5.7139	6.4773	6.118	5.8839	5.7986	5.847	5.5635	69.5	-		-	7.45978	-	-	M-H	-	neg_4043	-	-	-	-	-	neg	C39H67O8P	693.451	-	-	-
GPA(16:1/18:3)	metab_19433	C37H65O8P				1.8634	1.76293	1.14794	0.0138	0.1277	5.1456	4.4586	4.2555	4.2466	4.3048	4.2963	5.656	5.1159	4.791	4.4341	4.1961	4.1522	63.9	-		-	7.54198	-	-	M-H	-	neg_4070	-	-	-	-	-	neg	C37H65O8P	667.435	-	-	-
GPA(16:0/18:3)	metab_19459	C37H67O8P				1.88591	1.75749	1.08416	0.0002434	0.008669	6.6421	6.5528	6.3295	6.0615	6.0373	5.8568	6.7225	6.4125	6.218	6.0497	6.0391	5.8189	45.1	-		-	7.61055	-	-	M-H	-	neg_4096	-	-	-	-	-	neg	C37H67O8P	669.451	-	-	-
PA(18:0/18:3(6Z,9Z,12Z))	metab_19525	C39H71O8P				2.9532	2.75943	1.30995	0.0001524	0.006345	5.5377	5.2706	4.8446	4.64	3.7971	3.7135	5.5623	5.0007	4.8227	3.6053	3.7898	4.1494	-	48.2		map01100;map00564;map01110;map00561;map05212;map05200;map04975;map04024;map05231;map04072;map04912;map04070;map04666	7.84587	-	Metabolic pathways;Glycerophospholipid metabolism;Biosynthesis of secondary metabolites;Glycerolipid metabolism;Pancreatic cancer;Pathways in cancer;Fat digestion and absorption;cAMP signaling pathway;Choline metabolism in cancer;Phospholipase D signaling pathway;GnRH signaling pathway;Phosphatidylinositol signaling system;Fc gamma R-mediated phagocytosis	M-H	Glycerophospholipids	neg_4163	Global and overview maps;Lipid metabolism;Global and overview maps;Lipid metabolism;Cancer: specific types;Cancer: overview;Digestive system;Signal transduction;Cancer: overview;Signal transduction;Endocrine system;Signal transduction;Immune system	Metabolism;Metabolism;Metabolism;Metabolism;Human Diseases;Human Diseases;Organismal Systems;Environmental Information Processing;Human Diseases;Environmental Information Processing;Organismal Systems;Environmental Information Processing;Organismal Systems	Lipids	LMGP10010313;HMDB0114878	Glycerophosphates	neg	C39H71O8P	697.482	Phospholipids	Lipids and lipid-like molecules	C00416
PA(16:1(9Z)/16:0)	metab_19549	C35H67O8P				1.69955	1.6	1.15722	0.03909	0.248	4.8591	3.7571	3.8248	3.7125	3.7707	3.7622	5.1409	4.5318	3.8549	3.9159	3.662	3.6181	-	48.4		map01100;map00564;map01110;map00561;map05212;map05200;map04975;map04024;map05231;map04072;map04912;map04070;map04666	7.9624	-	Metabolic pathways;Glycerophospholipid metabolism;Biosynthesis of secondary metabolites;Glycerolipid metabolism;Pancreatic cancer;Pathways in cancer;Fat digestion and absorption;cAMP signaling pathway;Choline metabolism in cancer;Phospholipase D signaling pathway;GnRH signaling pathway;Phosphatidylinositol signaling system;Fc gamma R-mediated phagocytosis	M-H	Glycerophospholipids	neg_4188	Global and overview maps;Lipid metabolism;Global and overview maps;Lipid metabolism;Cancer: specific types;Cancer: overview;Digestive system;Signal transduction;Cancer: overview;Signal transduction;Endocrine system;Signal transduction;Immune system	Metabolism;Metabolism;Metabolism;Metabolism;Human Diseases;Human Diseases;Organismal Systems;Environmental Information Processing;Human Diseases;Environmental Information Processing;Organismal Systems;Environmental Information Processing;Organismal Systems	Lipids	HMDB0114855;LMGP10010205	Glycerophosphates	neg	C35H67O8P	645.451	Phospholipids	Lipids and lipid-like molecules	C00416
FAHFA(16:0/9-O-16:0)	metab_19593	C32H62O4				2.46358	2.3238	1.19297	0.0001442	0.006061	5.2077	5.4206	5.4886	4.8666	4.1322	4.697	5.1891	5.3264	5.1169	4.4146	4.0236	4.483	-	58.3		-	8.30372	1636134-70-7	-	M+Na-2H	Fatty Acyls	neg_4233	-	-	-	LMFA07090036;HMDB0112110	Fatty acids and conjugates	neg	C32H62O4	531.442	-	Lipids and lipid-like molecules	-
LysoPA(0:0/18:2(9Z,12Z))	metab_19907	C21H39O7P				1.76184	1.67995	1.11826	0.006354	0.07466	5.285	5.0151	4.9807	4.7326	4.6415	4.4826	5.0354	4.7565	4.5455	4.2566	4.3859	3.9843	-	31.5		-	8.87765	-	-	M-H	Glycerophospholipids	neg_4559	-	-	-	HMDB0007852	Glycerophosphates	neg	C21H39O7P	433.236	-	Lipids and lipid-like molecules	-
PG(16:0/16:1(9Z))	metab_20093	C38H73O10P				2.01113	1.83434	1.17798	0.04726	0.2801	6.0213	5.515	4.7403	3.7752	3.8334	4.6321	5.6068	4.9501	5.7704	5.3895	5.5192	4.5307	-	80.5		map01100;map00564	8.72033	-	Metabolic pathways;Glycerophospholipid metabolism	M-H	Glycerophospholipids	neg_4747	Global and overview maps;Lipid metabolism	Metabolism;Metabolism	Lipids	HMDB0010571;LMGP04010910	Glycerophosphoglycerols	neg	C38H73O10P	719.488	Phospholipids	Lipids and lipid-like molecules	C00344
GPA(16:0/18:1)	metab_20174	C37H71O8P				2.2024	2.03758	1.22016	0.01556	0.1386	5.2071	4.9866	3.8155	4.6325	3.8124	3.6882	5.3737	4.7492	4.2654	4.0093	3.588	3.5441	32.9	-		-	8.19448	-	-	M-H	-	neg_4828	-	-	-	-	-	neg	C37H71O8P	673.482	-	-	-
(Z)-7-Hexadecen-1,16-olide	metab_20204	C16H28O2				2.20512	2.08358	1.15363	0.0007398	0.01842	5.3938	5.4836	5.6724	5.0865	4.2561	4.9982	5.2583	5.4452	5.3198	4.6246	4.3782	4.8901	-	69.7		-	7.96927	123-69-3	-	2M-H	Macrolides and analogues	neg_4859	-	-	-	HMDB0031086	_	neg	C16H28O2	503.411	-	Phenylpropanoids and polyketides	-
GPA(16:0/18:2)	metab_20248	C37H69O8P				1.89764	1.76768	1.08911	0.0002739	0.009417	6.3633	6.3231	6.0545	5.8226	5.7658	5.6149	6.4526	6.1085	5.9537	5.7836	5.6919	5.5249	39.5	-		-	7.81842	-	-	M-H	-	neg_4906	-	-	-	-	-	neg	C37H69O8P	671.466	-	-	-
ORTHOTHYMOTINIC ACID	metab_20269	C11H14O3				1.25056	1.18872	1.05209	0.001481	0.03	4.8935	4.9783	4.9511	4.6463	4.7399	4.5508	4.8188	4.7576	4.6853	4.5662	4.5544	4.5825	87.2	-		-	7.77055	-	-	M-H	-	neg_4927	-	-	-	-	-	neg	C11H14O3	193.087	-	-	-
2-Hydroxy-22-methyltetracosanoic acid	metab_20330	C25H50O3				1.35769	1.26142	1.04381	0.0004516	0.01304	6.3053	6.3681	6.3013	6.083	5.8786	5.9908	6.1953	6.1529	6.1277	5.9854	5.8996	6.0444	-	65.4		-	7.6037	52900-16-0	-	M-H	Fatty Acyls	neg_4988	-	-	-	HMDB0040909;LMFA01030969	Fatty acids and conjugates	neg	C25H50O3	397.369	-	Lipids and lipid-like molecules	-
Manglupenone	metab_20343	C30H44O2				1.2212	1.14017	1.03038	4.65e-06	0.0005512	6.6768	6.6368	6.5989	6.4399	6.4458	6.3988	6.6145	6.5925	6.5661	6.4671	6.368	6.3958	-	76.8		-	7.56942	152369-65-8	-	M+K-2H	Prenol lipids	neg_5001	-	-	-	HMDB0030395	Triterpenoids	neg	C30H44O2	473.283	-	Lipids and lipid-like molecules	-
9,12,15-Octadecatrienoic acid 1-[(phosphonoxy)methyl]-1,2-ethanediyl ester	metab_20443	C39H65O8P				2.04458	1.90318	1.11163	0.0004221	0.0126	6.2516	5.9904	5.758	5.4995	5.4781	5.1811	6.2757	5.8859	5.6913	5.4826	5.3984	5.2124	-	88.8		-	7.34313	94086-57-4	-	M-H	Glycerophospholipids	neg_5104	-	-	-	HMDB0031093	Glycerophosphates	neg	C39H65O8P	691.435	-	Lipids and lipid-like molecules	-
Soyacerebroside I	metab_20446	C40H75NO9				1.81952	1.69786	1.09839	0.002366	0.04104	6.0871	5.8044	5.5452	4.9505	5.1317	5.7184	5.788	5.8189	5.7878	5.2708	5.2084	5.4295	-	82.7		-	7.33627	114297-20-0	-	M+Cl	Sphingolipids	neg_5107	-	-	-	HMDB0032677	Glycosphingolipids	neg	C40H75NO9	748.515	-	Lipids and lipid-like molecules	-
TG(8:0/8:0/15:0)	metab_20517	C34H64O6				1.43562	1.35948	0.949654	5.34e-05	0.00318	5.647	5.4976	5.5176	5.7509	5.8627	5.8106	5.4331	5.3953	5.4436	5.7119	5.7311	5.8136	-	35.6		map01100;map04979;map00561;map04977;map04975;map04923;map04714;map05417;map04931	7.22643	-	Metabolic pathways;Cholesterol metabolism;Glycerolipid metabolism;Vitamin digestion and absorption;Fat digestion and absorption;Regulation of lipolysis in adipocytes;Thermogenesis;Lipid and atherosclerosis;Insulin resistance	M-H2O-H	Glycerolipids	neg_5180	Global and overview maps;Digestive system;Lipid metabolism;Digestive system;Digestive system;Endocrine system;Environmental adaptation;Cardiovascular disease;Endocrine and metabolic disease	Metabolism;Organismal Systems;Metabolism;Organismal Systems;Organismal Systems;Organismal Systems;Organismal Systems;Human Diseases;Human Diseases	Lipids	HMDB0071222	Triradylcglycerols	neg	C34H64O6	549.453	Fats	Lipids and lipid-like molecules	C00422
2-amino-4-{[2-({4-[5-(2-carboxy-2-hydroxyethyl)-2-hydroxyphenyl]-3-hydroxy-2-methylbutan-2-yl}sulfanyl)-1-[(carboxymethyl)-C-hydroxycarbonimidoyl]ethyl]-C-hydroxycarbonimidoyl}butanoic acid	metab_20628	C24H35N3O11S				1.18075	1.09415	0.962646	0.007283	0.08132	5.7192	5.8303	5.7408	5.95	6.2788	5.9708	5.9447	5.9482	5.9139	6.0073	6.1869	6.066	-	57.4		-	7.07538	-	-	M+Na-2H	-	neg_5296	-	-	-	-	-	neg	C24H35N3O11S	594.171	-	-	-
PG(16:0/0:0)[U]	metab_20676	C22H45O9P				1.95443	1.8396	1.14387	0.00693	0.07882	5.4472	5.4635	4.7847	4.4729	4.6483	4.8279	5.178	4.6118	5.4732	4.5208	4.595	4.0036	73.4	-		-	7.04117	-	-	M-H	-	neg_5348	-	-	-	-	-	neg	C22H45O9P	483.273	-	-	-
Arachidoyl glycine	metab_20740	C22H43NO3				2.29381	2.15779	0.888272	0.0005532	0.01495	6.348	6.5152	6.5888	7.212	7.2388	7.229	5.8543	5.8708	6.266	6.7814	6.9108	6.7856	50.3	-		-	7	-	-	M-H	-	neg_5417	-	-	-	-	-	neg	C22H43NO3	368.317	-	-	-
(+)-Isostearic acid	metab_20756	C18H36O2				1.25182	1.17151	1.06202	0.009165	0.09516	4.8883	4.7251	4.4011	4.4028	4.5373	4.2804	4.6525	4.5304	4.7519	4.2855	4.3015	4.5067	30.1	-		-	6.97253	2724-58-5	-	M-H	Fatty Acyls	neg_5433	-	-	-	HMDB0031066	Fatty acids and conjugates	neg	C18H36O2	283.264	-	Lipids and lipid-like molecules	C20356
LysoPA(0:0/18:1(9Z))	metab_20790	C21H41O7P				1.64423	1.54462	1.13328	0.0256	0.1919	4.7709	4.5765	4.0221	4.0132	4.0714	4.0629	4.6528	3.8746	5.1943	3.8736	3.9627	3.9188	-	41.3		-	6.93838	-	-	M+FA-H	Glycerophospholipids	neg_5468	-	-	-	HMDB0007851	Glycerophosphates	neg	C21H41O7P	481.258	-	Lipids and lipid-like molecules	-
Stearoylglycine	metab_20909	C20H39NO3				1.35063	1.29617	0.939554	0.03431	0.2299	6.1265	6.0193	6.1442	6.4012	6.5016	6.525	5.6089	5.6357	5.6278	5.9719	6.1	5.9248	-	30.4		-	6.86312	-	-	M-H	Carboxylic acids and derivatives	neg_5597	-	-	-	HMDB0013308	Amino acids, peptides, and analogues	neg	C20H39NO3	340.286	-	Organic acids and derivatives	-
(+/-)-3-(4-Hydroxyphenyl)-1,2-propanediol 4'-O-glucoside	metab_20938	C15H22O8				1.59723	1.59607	1.10345	0.01686	0.1451	5.5021	5.0859	5.6674	5.0961	5.6227	5.2481	5.7185	6.1045	6.0953	4.9564	5.0456	5.0016	-	50.8		-	6.84943	-	-	2M-H	-	neg_5629	-	-	-	-	-	neg	C15H22O8	659.249	-	-	-
2,4,12-Octadecatrienoic acid piperidide	metab_20954	C23H39NO				2.02546	1.93312	0.930616	1.43e-06	0.0002424	7.6124	7.5324	7.3989	8.0273	7.9944	7.8763	7.3652	7.2844	7.4731	8.0391	8.0408	8.0171	-	48		-	6.84258	151391-71-8	-	M+FA-H	Piperidines	neg_5645	-	-	-	HMDB0032034	N-acylpiperidines	neg	C23H39NO	390.302	-	Organoheterocyclic compounds	-
N-Palmitoyl Glycine	metab_21087	C18H35NO3				2.8378	2.6568	0.736617	0.006164	0.07403	4	4.0194	4.2529	5.8292	5.9037	6.1009	3.4708	3.4743	3.4893	4.2841	4.4725	4.2291	37.3	-		-	6.76087	158305-64-7	-	M-H	Carboxylic acids and derivatives	neg_5785	-	-	-	HMDB0013034;LMFA08020079	Amino acids, peptides, and analogues	neg	C18H35NO3	312.255	-	Organic acids and derivatives	-
Hematoporphyrin IX	metab_21090	C34H38N4O6				2.59453	2.45099	1.21632	0.0001289	0.005585	5.3961	5.4992	4.9573	4.1816	4.5344	4.7586	5.3436	5.595	5.7665	4.7494	4.453	4.0871	-	59.9		-	6.75398	14459-29-1	-	M+Na-2H	Tetrapyrroles and derivatives	neg_5788	-	-	-	HMDB0000668	Porphyrins	neg	C34H38N4O6	619.257	-	Organoheterocyclic compounds	-
Dehydrocurdione	metab_21119	C15H22O2				1.39942	1.28355	0.922105	0.02829	0.2035	4.0005	4.4266	4.6348	4.8414	4.5823	5.1326	4.34	4.5012	4.3756	4.5032	4.9978	4.443	-	63.5		-	6.73343	38230-32-9	-	2M+FA-H	Prenol lipids	neg_5818	-	-	-	HMDB0035407	Sesquiterpenoids	neg	C15H22O2	513.323	-	Lipids and lipid-like molecules	C16949
PE(18:3/0:0)	metab_21200	C23H42NO7P				1.51764	1.46048	0.93631	0.005559	0.06965	6.3718	5.9622	6.1536	6.5742	6.2424	6.406	5.5881	5.9177	5.9967	6.4735	6.3781	6.3597	33.2	-		-	6.68543	-	-	M-H	-	neg_5905	-	-	-	-	-	neg	C23H42NO7P	474.263	-	-	-
4a-Formyl-5a-cholesta-8,24-dien-3b-ol	metab_21216	C28H44O2				1.02727	0.962913	0.960423	0.04268	0.2634	5.5577	5.3702	5.1287	5.5423	5.6857	5.4889	5.0707	5.4966	5.5556	5.5562	5.6978	5.5318	-	43.5		-	6.67862	-	-	M+Na-2H	Steroids and steroid derivatives	neg_5921	-	-	-	HMDB0001203	Cholestane steroids	neg	C28H44O2	433.307	-	Lipids and lipid-like molecules	-
Ganolucidic acid E	metab_21236	C30H44O5				2.4696	2.33421	0.837866	0.0006967	0.01757	5.2641	5.0934	5.0504	5.7418	6.037	5.6449	4.0772	4.799	4.5546	5.6593	5.8281	5.5047	-	53.1		-	6.66427	114567-50-9	-	M+Na-2H	Prenol lipids	neg_5944	-	-	-	HMDB0037607	Triterpenoids	neg	C30H44O5	505.293	-	Lipids and lipid-like molecules	-
Alpha-linolenyl carnitine	metab_21280	C25H43NO4				2.54562	2.40211	0.850282	0.001271	0.02677	6.1949	6.0952	6.063	6.7485	7.1266	6.6621	4.8698	5.6788	5.5172	6.6328	6.9077	6.4008	-	34.4		-	6.62313	-	-	M+Na-2H	Fatty Acyls	neg_5989	-	-	-	HMDB0006319	Fatty acid esters	neg	C25H43NO4	442.297	-	Lipids and lipid-like molecules	-
Garcinone B	metab_21305	C23H22O6				1.98097	1.90654	1.19109	0.003214	0.04957	3.5809	4.4612	4.0322	3.3302	4.0106	3.3799	4.4205	4.2736	4.2523	3.5213	3.5287	3.2358	-	40.5		-	6.60257	76996-28-6	-	M-H	Benzopyrans	neg_6015	-	-	-	HMDB0029510	1-benzopyrans	neg	C23H22O6	393.138	-	Organoheterocyclic compounds	-
13,14-Dihydro PGF-1a	metab_21306	C20H38O5				1.50709	1.4455	0.913655	0.02674	0.1965	5.0782	5.0559	5.0133	5.4485	5.3969	5.3798	4.0461	4.7991	4.8323	5.1779	5.1672	4.9805	-	85.2		-	6.60257	-	-	M-H	Fatty Acyls	neg_6016	-	-	-	HMDB0005076	Eicosanoids	neg	C20H38O5	357.265	-	Lipids and lipid-like molecules	-
PGA1	metab_21333	C20H32O4				1.47084	1.38937	1.09005	0.004228	0.05986	4.4013	4.4693	4.2213	3.8407	4.2727	3.8117	4.4744	4.3029	4.4924	3.9951	3.9497	4.3149	39.7	-		-	6.58197	14152-28-4	-	M-H	Fatty Acyls	neg_6044	-	-	Lipids	HMDB0002656;LMFA03010005	Eicosanoids	neg	C20H32O4	335.223	Eicosanoids	Lipids and lipid-like molecules	C04685
Tavulin	metab_21356	C15H20O4				1.68125	1.57421	1.10854	0.03458	0.231	5.7012	5.5777	5.4733	4.7811	4.5692	4.7418	5.9506	5.8552	5.8846	5.6526	5.7074	5.6132	-	49.6		-	6.54767	71030-09-6	-	M-H	Prenol lipids	neg_6068	-	-	-	HMDB0036773	Terpene lactones	neg	C15H20O4	263.129	-	Lipids and lipid-like molecules	-
6alpha-Carissanol	metab_21428	C15H24O3				1.06302	0.982878	1.03826	0.003773	0.05508	4.9189	4.8493	4.7124	4.543	4.681	4.5427	4.8924	4.7214	4.7252	4.6984	4.6453	4.6433	-	74.3		-	6.49295	99957-10-5	-	M-H	Prenol lipids	neg_6143	-	-	-	HMDB0035313;HMDB0035309	Sesquiterpenoids	neg	C15H24O3	251.165	-	Lipids and lipid-like molecules	-
12(13)Ep-9-KODE	metab_21440	C18H30O4				1.91476	1.79851	1.14564	0.02149	0.171	4.8782	6.2474	5.168	4.1632	4.8286	4.5384	5.8193	5.5296	5.5847	5.1443	5.1868	5.1399	-	48.2		-	6.48608	-	-	M+Cl	Fatty Acyls	neg_6155	-	-	-	HMDB0013623	Fatty acids and conjugates	neg	C18H30O4	345.184	-	Lipids and lipid-like molecules	-
Corchorifatty acid A	metab_21468	C18H28O4				2.60639	2.45769	1.22468	0.0009254	0.02124	5.2548	6.5131	5.3945	4.4264	5.1309	4.2394	5.6603	5.4333	5.6279	4.6226	4.4806	4.7667	-	66.9		-	6.45177	-	-	M-H2O-H	Fatty Acyls	neg_6183	-	-	-	HMDB0032664	Lineolic acids and derivatives	neg	C18H28O4	289.181	-	Lipids and lipid-like molecules	-
Prosapogenin	metab_21486	C36H54O11				3.02907	2.94395	0.25633	0.04728	0.2801	1.5858	2.5867	0.0489	3.6979	2.6175	6.0324	0.0351	0.0354	0.0329	2.0881	0.043	2.3918	-	92.7		-	6.43118	24404-56-6;19057-67-1	-	M-H	Prenol lipids	neg_6201	-	-	-	HMDB0255790;HMDB0029312;HMDB0041131	Terpene glycosides	neg	C36H54O11	661.36	-	Lipids and lipid-like molecules	-
ALPINETIN METHYL ETHER	metab_21490	C17H16O4				1.6561	1.59609	1.14956	0.0416	0.2593	4.5989	4.2931	4.1471	3.358	4.162	3.4077	5.0536	4.7528	4.7763	4.1391	4.7484	4.2119	85.4	-		-	6.43118	-	-	M-H	-	neg_6205	-	-	-	-	-	neg	C17H16O4	283.098	-	-	-
Corchorifatty acid D	metab_21501	C18H28O4				2.11879	1.98954	1.12863	0.003718	0.05487	6.1084	7.198	6.2098	5.4036	6.0907	5.3949	6.4961	6.2707	6.4081	5.8194	5.7065	5.868	-	82.1		-	6.41707	-	-	M-H	Fatty Acyls	neg_6217	-	-	-	HMDB0033243	Lineolic acids and derivatives	neg	C18H28O4	307.192	-	Lipids and lipid-like molecules	-
20-oxo-leukotriene B4	metab_21576	C20H30O5				1.70784	1.59276	1.13598	0.01449	0.1315	4.4207	5.0345	4.0038	3.8048	3.8244	3.8674	4.4893	3.9496	4.4157	3.6266	4.2044	3.8383	-	40.4		-	6.34185	-	-	M+Cl	Fatty Acyls	neg_6301	-	-	-	LMFA03020064;HMDB0012641	Eicosanoids	neg	C20H30O5	385.177	-	Lipids and lipid-like molecules	-
(-)-11-Hydroxy-9,15,16-trioxooctadecanoic acid	metab_21587	C18H30O6				1.25192	1.18707	1.06063	0.03185	0.2192	5.4236	5.9663	5.415	5.0238	5.5281	5.0427	5.5471	5.2884	5.3202	5.1499	5.1971	5.132	-	82.3		-	6.335	38076-39-0	-	M-H2O-H	Fatty Acyls	neg_6314	-	-	-	HMDB0038940	Fatty acids and conjugates	neg	C18H30O6	323.187	-	Lipids and lipid-like molecules	-
5,7-dihydroxy-2-(1-hydroxy-3,5-dimethoxy-4-oxocyclohex-2-en-1-yl)-4H-chromen-4-one	metab_21676	C17H16O8				1.18551	1.15847	1.03865	0.002747	0.04508	6.3798	6.2428	6.4252	6.0622	6.2673	6.1861	6.3166	6.2124	6.3136	5.9898	6.0204	5.9524	-	52.5		-	6.24565	-	-	M-H2O-H	-	neg_6411	-	-	-	-	-	neg	C17H16O8	329.067	-	-	-
5-(3',4'-Dihydroxyphenyl)-gamma-valerolactone	metab_21702	C11H12O4				2.03132	1.92276	1.1407	0.007639	0.08416	5.6926	5.5447	5.4708	4.6313	4.6697	4.8588	6.1298	6.0777	6.0574	5.3969	5.6286	5.4722	-	65.9		-	6.21138	-	-	M-H	-	neg_6440	-	-	-	-	-	neg	C11H12O4	207.066	-	-	-
6-[3,4-dihydroxy-6-(hydroxymethyl)-5-methoxyoxan-2-yl]-5,7-dihydroxy-2-(4-hydroxy-3-methoxyphenyl)-4H-chromen-4-one	metab_21740	C23H24O11				1.9373	1.8352	1.14044	0.008517	0.08984	5.0055	5.2944	5.4409	4.1814	4.4322	4.4364	5.6644	5.3682	5.6236	5.0149	5.1374	5.2097	-	38.7		-	6.1363	-	-	M-H	-	neg_6483	-	-	-	-	-	neg	C23H24O11	475.125	-	-	-
6-{4-[3-(2,4-dihydroxyphenyl)-2-hydroxy-3-[3,5,7-trihydroxy-2-(3-hydroxyphenyl)-3,4-dihydro-2H-1-benzopyran-8-yl]propyl]-2-hydroxyphenoxy}-3,4,5-trihydroxyoxane-2-carboxylic acid	metab_21742	C36H36O16				2.32185	2.17215	1.14677	0.0006263	0.01621	6.4486	6.295	6.3613	5.3541	5.5201	4.7624	6.1605	6.0491	6.1416	5.6091	5.8471	5.5714	-	52.7		-	6.12942	-	-	M+FA-H	-	neg_6485	-	-	-	-	-	neg	C36H36O16	769.199	-	-	-
3,5,7-trihydroxy-2-(1-hydroxy-3-methoxy-4-oxocyclohexa-2,5-dien-1-yl)-4H-chromen-4-one	metab_21744	C16H12O8				1.50027	1.52472	1.08563	0.04176	0.2593	6.3408	6.4273	6.4899	6.1091	5.9826	6.0771	5.9132	6.013	5.8609	5.2399	5.5655	5.1475	-	74.4		-	6.12942	-	-	M-H	-	neg_6487	-	-	-	-	-	neg	C16H12O8	331.046	-	-	-
15-Keto-13,14-dihydroprostaglandin A2	metab_21753	C20H30O4				2.47062	2.39924	1.26927	0.001176	0.02525	4.5822	4.4223	4.4781	3.5477	4.2561	4.1713	5.1019	4.7264	4.7459	3.1291	3.8229	3.1742	-	41		-	6.10882	74872-89-2	-	M+Na-2H	Fatty Acyls	neg_6497	-	-	-	HMDB0001244	Eicosanoids	neg	C20H30O4	355.188	-	Lipids and lipid-like molecules	-
3,4-Dimethyl-5-pentyl-2-furanpropanoic acid	metab_21771	C14H22O3				1.87996	1.75338	1.10584	2.32e-06	0.0003178	4.8627	4.884	4.8235	4.2755	4.3337	4.3253	4.7998	4.6978	4.7671	4.454	4.2251	4.4647	-	59.7		-	6.08135	116627-39-5	-	M-H2O-H	Fatty Acyls	neg_6516	-	-	-	HMDB0112083	Fatty acids and conjugates	neg	C14H22O3	219.139	-	Lipids and lipid-like molecules	-
Tetrahydrofurfuryl butyrate	metab_21773	C9H16O3				2.68598	2.48197	1.35231	0.005436	0.06876	4.6367	4.46	4.4881	2.5807	2.6387	2.6303	4.4976	4.4715	4.5326	4.175	3.7187	4.286	-	36		-	6.08135	92345-48-7	-	M-H2O-H	Fatty Acyls	neg_6518	-	-	-	HMDB0036188	Fatty acid esters	neg	C9H16O3	153.091	-	Lipids and lipid-like molecules	-
3,5-dihydroxy-2-[(2E)-3-(4-hydroxyphenyl)prop-2-enoyl]cyclohexa-2,5-diene-1,4-dione	metab_21784	C15H10O6				2.10958	2.03699	1.13436	3.15e-05	0.002233	5.3973	5.2413	5.4756	4.7193	4.9437	4.7791	5.2375	5.1793	5.3837	4.5225	4.7309	4.4369	-	62.6		-	6.06077	-	-	M-H	-	neg_6531	-	-	-	-	-	neg	C15H10O6	285.041	-	-	-
6-({[3,4-dihydroxy-4-(hydroxymethyl)oxolan-2-yl]oxy}methyl)oxane-2,3,4,5-tetrol	metab_21790	C11H20O10				2.69369	2.59962	1.27328	0.0008503	0.0201	5.4335	5.5121	5.2765	4.4012	4.7486	4.435	5.0385	4.9312	4.9804	3.7506	3.7874	3.3598	-	81.9		-	6.04703	-	-	M+Cl	-	neg_6537	-	-	-	-	-	neg	C11H20O10	347.077	-	-	-
Eriodictyol	metab_21793	C15H12O6				2.28475	2.16323	1.14434	1.93e-06	0.0002832	5.5828	5.4402	5.6353	4.5411	4.8438	4.8503	5.5248	5.4343	5.4919	4.8475	5.02	4.8268	-	73.8		map01100;map00941;map01110	6.0333	552-58-9	Metabolic pathways;Flavonoid biosynthesis;Biosynthesis of secondary metabolites	M-H	Flavonoids	neg_6540	Global and overview maps;Biosynthesis of other secondary metabolites;Global and overview maps	Metabolism;Metabolism;Metabolism	-	HMDB0005810;LMPK12140002	Flavans	neg	C15H12O6	287.056	-	Phenylpropanoids and polyketides	C05631
Corchoionol C 9-glucoside	metab_21799	C19H30O8				2.33242	2.22755	1.28434	0.01836	0.1525	4.1385	4.1303	4.0104	3.0669	3.1251	3.1166	5.4585	5.2236	5.1455	4.3309	3.8949	4.3502	-	55.4		-	6.01957	-	-	M+FA-H	Fatty Acyls	neg_6546	-	-	-	HMDB0029772	Fatty acyl glycosides	neg	C19H30O8	431.193	-	Lipids and lipid-like molecules	-
1-O-2'-Hydroxy-4'-methoxycinnamoyl-b-D-glucose	metab_21801	C16H20O9				2.71865	2.64581	1.2681	0.0006827	0.01727	5.6383	5.6049	5.6049	4.3253	5.0301	4.6884	5.2554	5.2555	5.1069	3.5624	4.0447	3.9506	-	58.1		-	6.01273	-	-	M+Na-2H	-	neg_6548	-	-	-	-	-	neg	C16H20O9	377.088	-	-	-
(6-{[2-(3,4-dihydroxyphenyl)-5,7-dihydroxy-4-oxo-4H-chromen-3-yl]oxy}-3,4,5-trihydroxyoxan-2-yl)methyl (2E)-3-(4-hydroxyphenyl)prop-2-enoate	metab_21802	C30H26O14				2.55544	2.39574	1.21222	0.0006345	0.01635	5.9339	5.3243	5.8607	4.4441	4.1321	4.1592	5.2419	5.3474	5.2596	4.6244	5.0792	4.7569	-	86.2		-	6.00587	-	-	M-H	-	neg_6549	-	-	-	-	-	neg	C30H26O14	609.126	-	-	-
Polyethylene, oxidized	metab_21810	C12H20O5				1.00998	1.00672	1.03088	0.01166	0.1134	6.4888	6.4727	6.5514	6.3162	6.4744	6.4196	6.496	6.4287	6.4208	6.0934	6.1936	6.1944	-	74.3		-	5.99212	68441-17-8	-	M-H	Keto acids and derivatives	neg_6557	-	-	-	HMDB0032472	Medium-chain keto acids and derivatives	neg	C12H20O5	243.124	-	Organic acids and derivatives	-
3,4,5-trihydroxy-6-({8-hydroxy-2-oxo-2H-furo[2,3-h]chromen-4-yl}oxy)oxane-2-carboxylic acid	metab_21854	C17H14O11				2.38447	2.25866	1.24723	6.5e-05	0.003444	4.0827	3.7394	4.1606	3.2816	3.3398	3.3313	4.5608	3.851	3.9442	3.1421	3.2312	3.1872	-	89.1		-	5.86852	-	-	M+Na-2H	-	neg_6602	-	-	-	-	-	neg	C17H14O11	415.029	-	-	-
6-(2,4-dihydroxyphenyl)-2-(2,6-dihydroxyphenyl)-5-hydroxy-4-methylcyclohex-3-ene-1-carboxylic acid	metab_21869	C20H20O7				1.07681	1.02379	1.03922	0.00836	0.0893	5.435	5.3279	5.5048	4.9789	5.1395	5.1659	5.2453	5.2811	5.1628	5.1399	5.2236	5.1051	-	72.3		-	5.83417	-	-	M-H	-	neg_6617	-	-	-	-	-	neg	C20H20O7	371.114	-	-	-
Glucosyl (E)-2,6-Dimethyl-2,5-heptadienoate	metab_21884	C15H24O7				1.60635	1.52787	1.09399	0.01027	0.1033	5.5358	5.4016	5.6117	4.3861	5.1011	5.2252	5.2806	5.2154	5.0765	4.8805	4.7817	4.9916	-	78.6		-	5.76543	261949-43-3	-	M+K-2H	Organooxygen compounds	neg_6632	-	-	-	HMDB0035136	Carbohydrates and carbohydrate conjugates	neg	C15H24O7	353.103	-	Organic oxygen compounds	-
6-(3,4-dihydroxy-6-methyl-5-oxooxan-2-yl)-5,7-dihydroxy-2-(4-hydroxy-3-methoxyphenyl)-4H-chromen-4-one	metab_21885	C22H20O10				1.65405	1.67346	1.10536	0.01801	0.151	5.8233	5.7593	5.9867	5.4432	5.5229	5.5206	5.4967	5.7465	5.3707	4.5277	5.0787	4.8303	-	64.5		-	5.75858	-	-	M+Na-2H	-	neg_6633	-	-	-	-	-	neg	C22H20O10	465.083	-	-	-
Tiazuril	metab_21934	C17H14ClN3O2S				1.88358	1.78238	1.0847	4.32e-05	0.002812	6.2255	6.3606	6.3642	5.8733	5.539	5.7446	6.1663	6.2906	6.2441	5.7583	6.0113	5.7821	-	58.9		-	5.62813	35319-70-1	-	M+Na-2H	Thioethers	neg_6682	-	-	-	HMDB0031833	Aryl thioethers	neg	C17H14ClN3O2S	380.026	-	Organosulfur compounds	-
7-hydroxy-6-methoxy-3-(1,2,5-trihydroxy-4-oxocyclohexa-2,5-dien-1-yl)-4H-chromen-4-one	metab_21964	C16H12O8				1.38835	1.36063	1.06843	0.009757	0.09975	5.5898	5.6531	5.6055	5.0503	5.5734	5.2215	5.3995	5.4205	5.3049	4.9986	5.0894	4.9313	-	84.5		-	5.53198	-	-	M-H	-	neg_6713	-	-	-	-	-	neg	C16H12O8	331.046	-	-	-
6-{[2-(3,4-dihydroxyphenyl)acetyl]oxy}-3,4,5-trihydroxyoxane-2-carboxylic acid	metab_21981	C14H16O10				2.18086	2.04747	1.23706	0.03837	0.245	4.8848	4.8291	4.6748	3.1689	3.2271	3.2186	5.3439	5.2726	5.2403	4.9691	4.9272	4.9367	-	45.8		-	5.47018	-	-	M+Na-2H	-	neg_6730	-	-	-	-	-	neg	C14H16O10	365.049	-	-	-
5,7,8-trihydroxy-2-phenyl-3,4-dihydro-2H-1-benzopyran-4-one	metab_21998	C15H12O5				1.50344	1.41479	1.06243	0.0007259	0.01813	5.7936	5.7439	5.915	5.2455	5.3486	5.2953	5.6688	5.7234	5.7681	5.5317	5.5586	5.6007	-	75.1		-	5.4153	-	-	M+FA-H	-	neg_6747	-	-	-	-	-	neg	C15H12O5	317.067	-	-	-
3-(4-methoxyphenyl)oxirane-2-carboxylic acid	metab_22013	C10H10O4				1.49399	1.42471	1.08204	0.02237	0.1759	5.9764	5.7186	5.886	4.8338	5.6367	5.5179	5.5921	5.4852	5.5308	5.2105	4.9066	5.4919	-	73.1		-	5.37415	-	-	2M-H	-	neg_6762	-	-	-	-	-	neg	C10H10O4	387.109	-	-	-
(R)-Pelletierine	metab_22016	C8H15NO				2.45485	2.26638	0.796816	0.01567	0.1392	4.2898	4.3604	4.3445	5.9877	6.3266	5.8128	4.0346	4.2465	3.9505	4.1356	4.8663	4.5252	-	32.2		-	5.36728	2858-66-4	-	M+FA-H	Piperidines	neg_6765	-	-	-	HMDB0030324	_	neg	C8H15NO	186.113	-	Organoheterocyclic compounds	-
Tryptophyl-Leucine	metab_22175	C17H23N3O3				2.08586	2.04211	0.822047	0.01154	0.1124	3.4599	3.2394	3.2584	4.1329	4.0076	4.0719	3.6703	3.9305	4.3683	5.0363	4.4893	4.9304	-	34.7		-	5.00347	-	-	M-H	Carboxylic acids and derivatives	neg_6926	-	-	-	HMDB0029087	Amino acids, peptides, and analogues	neg	C17H23N3O3	316.167	-	Organic acids and derivatives	-
Laricitrin 3-glucoside	metab_22183	C22H22O13				3.92142	3.62205	2.1615	0.02393	0.1837	5.9727	5.2833	5.8038	0.0865	0.0976	0.0959	4.9096	5.2685	4.963	4.6726	5.0419	4.9038	78	-		-	4.98287	-	-	M-H	-	neg_6934	-	-	-	LMPK12112471	-	neg	C22H22O13	493.099	-	-	-
7C-aglycone	metab_22292	C18H18O4				2.16093	1.98909	0.855951	0.006225	0.07403	4.5242	4.4447	4.7267	5.7188	5.6671	5.6055	4.0911	4.7032	4.6083	4.7316	5.3073	4.6242	-	74.3		-	4.77742	51732-61-7	-	M+FA-H	Prenol lipids	neg_7046	-	-	-	HMDB0004808	Quinone and hydroquinone lipids	neg	C18H18O4	343.119	-	Lipids and lipid-like molecules	-
O-propanoyl-carnitine	metab_22366	C10H19NO4				1.63018	1.55615	0.924455	0.001644	0.03256	4.8089	4.8213	4.8798	5.3165	5.2342	5.3317	5.1538	5.2209	5.1439	5.4597	5.5751	5.5661	-	50.5		-	4.64012	20064-19-1	-	M+FA-H	Fatty Acyls	neg_7121	-	-	-	HMDB0000824;LMFA07070005	Fatty acid esters	neg	C10H19NO4	262.13	-	Lipids and lipid-like molecules	C03017
1,2-Anhydridoniveusin	metab_22384	C20H24O7				1.71303	1.57453	0.892871	0.02216	0.1746	4.4275	4.3989	4.7051	5.438	5.2273	5.3356	4.2822	4.6035	4.3341	4.3631	5.1199	4.4818	-	86.4		-	4.60588	121519-08-2	-	M+FA-H	Fatty Acyls	neg_7139	-	-	-	HMDB0032105	Fatty acid esters	neg	C20H24O7	421.151	-	Lipids and lipid-like molecules	-
5-(4-hydroxy-3-methoxyphenyl)pentanoic acid	metab_22616	C12H16O4				1.43945	1.35052	0.928299	0.026	0.1935	5.1573	5.2212	5.412	5.7825	5.8201	5.7559	4.7976	5.0879	5.0089	5.1677	5.318	5.2123	-	52.7		-	4.11833	-	-	M+FA-H	-	neg_7376	-	-	-	-	-	neg	C12H16O4	269.103	-	-	-
(+/-)-4-Methylene-2-pyrrolidinecarboxylic acid	metab_22633	C6H9NO2				1.08989	1.05578	0.957503	0.008868	0.09305	4.7172	4.6207	4.7102	5.0033	4.7699	4.8875	4.8175	4.8305	4.8294	4.9684	4.985	5.1753	-	31.8		-	4.09087	2370-38-9	-	2M+Hac-H	Carboxylic acids and derivatives	neg_7393	-	-	-	HMDB0029434	Amino acids, peptides, and analogues	neg	C6H9NO2	313.141	-	Organic acids and derivatives	-
1-hydroxytacrine	metab_22664	C13H14N2O				2.8739	2.70465	0.759211	0.003822	0.05561	3.1016	3.5324	3.8176	5.4292	5.3719	4.7842	4.2747	5.0905	4.9073	5.6745	5.5583	5.7513	-	68.4		-	4.02232	124027-47-0	-	M+FA-H	Quinolines and derivatives	neg_7426	-	-	-	HMDB0042058	Benzoquinolines	neg	C13H14N2O	259.109	-	Organoheterocyclic compounds	-
5-Methoxytryptamine	metab_22727	C11H14N2O				2.20732	2.0696	0.841178	0.002786	0.04563	4.1039	4.0139	3.9309	4.7082	5.5957	4.6175	4.519	3.8173	3.957	4.4571	4.9282	4.6308	-	58.3		map00380	3.892	608-07-1	Tryptophan metabolism	M-H2O-H	Indoles and derivatives	neg_7491	Amino acid metabolism	Metabolism	-	HMDB0004095	Tryptamines and derivatives	neg	C11H14N2O	171.092	-	Organoheterocyclic compounds	C05659
2-amino-4-({1-[(carboxymethyl)-C-hydroxycarbonimidoyl]-2-{[2-(hydroxymethyl)-3-oxo-1-phenylpropyl]sulfanyl}ethyl}-C-hydroxycarbonimidoyl)butanoic acid	metab_22754	C20H27N3O8S				1.12943	1.08802	0.95212	0.02479	0.1881	5.0437	4.8408	4.9608	5.3453	5.0394	5.3043	4.9118	5.2136	5.2174	5.3433	5.1377	5.534	-	30.8		-	3.84398	-	-	M-H	-	neg_7520	-	-	-	-	-	neg	C20H27N3O8S	468.148	-	-	-
Alpha-Hydroxy-1-methyl-1H-indole-3-propanoic acid	metab_22813	C12H13NO3				1.3748	1.374	0.884219	0.03067	0.2139	3.2112	3.251	3.27	3.3448	3.3193	3.5021	3.1191	3.1226	3.0891	4.0447	3.2107	4.1382	-	81.2		-	3.7411	-	-	M+FA-H	Indoles and derivatives	neg_7580	-	-	-	HMDB0038338	Indolyl carboxylic acids and derivatives	neg	C12H13NO3	264.088	-	Organoheterocyclic compounds	-
Proline betaine	metab_22902	C7H13NO2				1.33438	1.25279	0.955211	0.0003386	0.01093	5.5989	5.5238	5.5837	5.9517	5.7126	5.8927	5.4821	5.5137	5.5661	5.6745	5.8588	5.7411	-	31		-	3.56948	471-87-4	-	M+FA-H	Carboxylic acids and derivatives	neg_7677	-	-	-	HMDB0004827	Amino acids, peptides, and analogues	neg	C7H13NO2	188.092	-	Organic acids and derivatives	C10172
(2S,2'S)-Pyrosaccharopine	metab_23047	C11H18N2O5				1.65953	1.54578	0.933321	4.03e-05	0.002691	5.1953	5.239	5.2959	5.6137	5.6127	5.7552	5.0436	5.3285	5.3078	5.5285	5.5894	5.5541	-	59.3		-	3.32925	-	-	M+FA-H	-	neg_7828	-	-	-	-	-	neg	C11H18N2O5	303.12	-	-	-
L-beta-aspartyl-L-leucine	metab_23090	C10H18N2O5				1.46402	1.36064	0.939557	0.0006185	0.01605	4.7621	4.9317	4.992	5.2257	5.2485	5.3582	4.9356	4.9275	4.7347	5.0448	5.2156	5.0762	-	46.3		-	3.26072	-	-	M-H	Peptidomimetics	neg_7872	-	-	-	HMDB0011166	Hybrid peptides	neg	C10H18N2O5	245.114	-	Organic acids and derivatives	-
Valyl-Hydroxyproline	metab_23096	C10H18N2O4				1.61203	1.49542	0.93522	3.76e-05	0.002541	4.9645	4.9855	5.0662	5.3887	5.3709	5.442	4.8823	5.157	5.0856	5.2555	5.4467	5.3287	-	57.8		-	3.25385	90965-79-0	-	M+FA-H	Carboxylic acids and derivatives	neg_7878	-	-	-	HMDB0029128	Amino acids, peptides, and analogues	neg	C10H18N2O4	275.125	-	Organic acids and derivatives	-
5-hydroxypropafenone	metab_23105	C21H27NO4				1.5389	1.49952	0.927418	0.002233	0.03938	4.8465	5.0075	5.0662	5.2607	5.0898	5.2942	5.066	5.0503	4.9387	5.5956	5.4099	5.6714	-	38.7		-	3.2401	-	-	M+Na-2H	Linear 1,3-diarylpropanoids	neg_7887	-	-	-	HMDB0060988	Cinnamylphenols	neg	C21H27NO4	378.167	-	Phenylpropanoids and polyketides	-
3-Methyldioxyindole	metab_23238	C9H9NO2				3.28394	3.06143	0.00321399	0.01388	0.1278	0.0004	0.0348	0.0005	2.9406	2.0308	3.6795	0.0003	0.0014	0.0003	0.0003	0.0004	3.0956	-	41.8		map00380	2.99943	3040-34-4	Tryptophan metabolism	M+FA-H	Indoles and derivatives	neg_8024	Amino acid metabolism	Metabolism	-	HMDB0004186	Indolines	neg	C9H9NO2	208.061	-	Organoheterocyclic compounds	C05834
Tetraphyllin B	metab_23256	C12H17NO7				1.74538	1.71265	0.860671	0.04729	0.2801	4.0805	4.1721	4.2443	4.8743	4.1865	4.336	3.2835	4.7615	4.5475	5.3815	4.8823	5.4946	-	72.4		-	2.94465	34323-07-4	-	M+FA-H	Organooxygen compounds	neg_8045	-	-	-	HMDB0029914	Carbohydrates and carbohydrate conjugates	neg	C12H17NO7	332.098	-	Organic oxygen compounds	-
Ribothymidine	metab_23370	C10H14N2O6				1.46457	1.40415	1.08666	0.04609	0.2757	5.8072	5.917	5.9835	5.3962	5.3136	4.8336	5.297	5.1481	5.0281	4.9598	4.9572	5.0716	31	-		-	2.84808	1463-10-1	-	M-H	Pyrimidine nucleosides	neg_8163	-	-	-	HMDB0000884	_	neg	C10H14N2O6	257.078	-	Nucleosides, nucleotides, and analogues	-
DL-o-Tyrosine	metab_23399	C9H11NO3				1.22679	1.14278	0.951102	0.007051	0.07967	4.9803	4.9721	5.0848	5.1843	5.3424	5.32	4.8084	4.8466	4.8345	4.9393	5.1221	5.1337	67.4	-		-	2.84132	2370-61-8	-	M-H	Carboxylic acids and derivatives	neg_8194	-	-	-	HMDB0006050	Amino acids, peptides, and analogues	neg	C9H11NO3	180.066	-	Organic acids and derivatives	-
2-Methylerythritol	metab_23451	C5H12O4				1.09097	1.07582	0.948632	0.02591	0.1931	4.4828	4.5226	4.5416	4.5327	4.5909	4.5824	4.6271	4.5028	4.3606	4.8078	4.9752	5.0138	-	35.9		-	2.75225	93921-83-6	-	2M+Hac-H	Organooxygen compounds	neg_8248	-	-	-	HMDB0245046;HMDB0011659	Carbohydrates and carbohydrate conjugates	neg	C5H12O4	331.162	-	Organic oxygen compounds	-
Lysyl-Hydroxyproline	metab_23522	C11H21N3O4				1.32105	1.2994	0.92513	0.02605	0.1936	4.421	4.4608	4.4798	4.4709	4.5291	4.5206	4.3288	4.5121	4.4155	4.9882	5.0015	5.258	-	70.2		-	2.56747	870233-57-1	-	M+FA-H	Carboxylic acids and derivatives	neg_8324	-	-	-	HMDB0028952	Amino acids, peptides, and analogues	neg	C11H21N3O4	304.152	-	Organic acids and derivatives	-
8-[(Aminomethyl)sulfanyl]-6-sulfanyloctanoic acid	metab_23531	C9H19NO2S2				1.18327	1.08539	0.968525	0.0007189	0.01807	6.1488	6.1391	6.2651	6.445	6.4396	6.4144	6.1442	6.2096	6.2025	6.2088	6.4239	6.3826	-	43.5		-	2.52635	-	-	M-H2O-H	Fatty Acyls	neg_8335	-	-	-	HMDB0013639	Fatty acids and conjugates	neg	C9H19NO2S2	218.067	-	Lipids and lipid-like molecules	-
Isoleucyl-Histidine	metab_23671	C12H20N4O3				1.3652	1.2978	0.959457	0.000158	0.006501	6.4919	6.4909	6.4267	6.8317	6.5557	6.7341	6.3445	6.4583	6.4069	6.6483	6.7853	6.6992	-	35.4		-	1.41255	-	-	M-H	Carboxylic acids and derivatives	neg_8480	-	-	-	HMDB0028909	Amino acids, peptides, and analogues	neg	C12H20N4O3	267.146	-	Organic acids and derivatives	-
Thymidine 3',5'-cyclic monophosphate	metab_23770	C10H13N2O7P				1.26938	1.27503	0.911628	0.0377	0.2419	3.7129	3.7528	3.7717	3.7629	3.8211	3.8126	3.6208	3.6243	3.864	4.5767	4.0677	4.4689	-	50.8		-	1.01777	-	-	M+Cl	-	neg_8587	-	-	-	-	-	neg	C10H13N2O7P	339.017	-	-	-
Acetylcysteine	metab_24088	C5H9NO3S				1.92832	1.82646	0.903019	6.43e-05	0.003444	4.8081	4.6653	4.5064	5.2893	5.4139	5.1605	4.9304	4.8632	4.9408	5.2689	5.3827	5.2845	-	64.5		-	1.85838	616-91-1;52-90-4	-	2M-H	Carboxylic acids and derivatives	neg_8429	-	-	-	HMDB0000574;HMDB0001890	Amino acids, peptides, and analogues	neg	C5H9NO3S	325.053	-	Organic acids and derivatives	C06809
Allysine	metab_24089	C6H11NO3				1.13145	1.08969	0.954747	0.04778	0.2821	5.976	5.9625	6.0791	6.233	6.257	6.1702	5.4422	5.6636	5.6868	5.8149	6.0382	5.9482	-	39.6		map01100;map00310;map01110;map00300;map00960;map01230;map01064;map01060	2.57422	1962-83-0;6665-12-9	Metabolic pathways;Lysine degradation;Biosynthesis of secondary metabolites;Lysine biosynthesis;Tropane, piperidine and pyridine alkaloid biosynthesis;Biosynthesis of amino acids;Biosynthesis of alkaloids derived from ornithine, lysine and nicotinic acid;Biosynthesis of plant secondary metabolites	M+FA-H	Carboxylic acids and derivatives	neg_8321	Global and overview maps;Amino acid metabolism;Global and overview maps;Amino acid metabolism;Biosynthesis of other secondary metabolites;Global and overview maps;Chemical structure transformation maps;Chemical structure transformation maps	Metabolism;Metabolism;Metabolism;Metabolism;Metabolism;Metabolism;Metabolism;Metabolism	-	HMDB0303320;1962-83-0;HMDB0001263	Amino acids, peptides, and analogues	neg	C6H11NO3	190.072	-	Organic acids and derivatives	C04076
D-Glucuronic acid	metab_24094	C6H10O7				1.12288	1.10433	0.961255	0.025	0.189	6.5495	6.5585	6.4777	6.7643	6.4681	6.7916	6.3106	6.5905	6.6654	6.9679	6.6733	7.065	-	54.5		map01100;map00053	2.29277	32449-92-6;6556-12-3;70021-34-0	Metabolic pathways;Ascorbate and aldarate metabolism	M-H2O-H	Furofurans	neg_8369	Global and overview maps;Carbohydrate metabolism	Metabolism;Metabolism	-	HMDB0006355;HMDB0000127;6556-12-3	Isosorbides	neg	C6H10O7	175.024	-	Organoheterocyclic compounds	C02670
Dehydrovomifoliol	metab_24095	C13H18O3				2.00992	1.86716	1.11903	0.004768	0.06417	6.4307	6.3722	6.3074	4.9158	5.6063	5.1924	5.9633	6.0476	6.111	5.8693	5.7639	5.9247	-	64		-	6.16373	15764-81-5	-	M+FA-H	Prenol lipids	neg_6467	-	-	-	HMDB0036819;HMDB0302822	Sesquiterpenoids	neg	C13H18O3	267.124	-	Lipids and lipid-like molecules	C02533
(+)-Abscisic Acid	metab_0	C15H20O4				2.12461	2.11845	1.85535	9.18e-15	9.77e-13	6.1618	6.169	6.0284	3.2363	3.2348	3.1888	6.048	5.9966	5.9977	3.3052	3.343	3.3141	68.8	-		map01100;map01110;map00906;map01070;map01062;map04075;map01060	6.07788	21293-29-8	Metabolic pathways;Biosynthesis of secondary metabolites;Carotenoid biosynthesis;Biosynthesis of plant hormones;Biosynthesis of terpenoids and steroids;Plant hormone signal transduction;Biosynthesis of plant secondary metabolites	M+H-H2O, M+H, M+Na, 2M+Na, M+NH4, M+H-2H2O	Prenol lipids	pos_1	Global and overview maps;Global and overview maps;Metabolism of terpenoids and polyketides;Chemical structure transformation maps;Chemical structure transformation maps;Signal transduction;Chemical structure transformation maps	Metabolism;Metabolism;Metabolism;Metabolism;Metabolism;Environmental Information Processing;Metabolism	-	HMDB0035140	Sesquiterpenoids	pos	C15H20O4	247.133	-	Lipids and lipid-like molecules	C06082
Lubiminol	metab_34	C15H26O3				1.10127	1.08901	1.14583	2.9e-07	2.49e-06	6.0799	6.0664	6.089	5.2225	5.1994	5.021	5.8922	5.9173	5.971	5.2575	5.3585	5.3775	-	46		-	6.34418	55784-92-4	-	M+H, M+Na, M+NH4, M+H-2H2O	Prenol lipids	pos_35	-	-	-	HMDB0029604	Sesquiterpenoids	pos	C15H26O3	255.195	-	Lipids and lipid-like molecules	-
Neoannonin B	metab_52	C37H66O6				1.16569	1.16094	1.14617	2.13e-06	1.25e-05	6.6805	7.2431	6.7721	6.032	6.1694	6.0075	7.0789	6.905	6.8621	5.9432	6.1157	5.9799	-	60.1		-	7.18913	170312-94-4	-	M+H-H2O, M+NH4, M+Na, M+H-2H2O	Fatty Acyls	pos_53	-	-	-	HMDB0037117	Fatty alcohols	pos	C37H66O6	589.482	-	Lipids and lipid-like molecules	-
Nandrolone	metab_61	C18H26O2				1.08819	1.07833	1.12643	1.68e-06	1.03e-05	6.715	6.9644	6.7301	5.8532	6.1027	5.7874	6.825	6.646	6.745	6.0732	6.1301	6.1223	-	42.5		-	6.3372	434-22-0	-	M+H, M+NH4, M+H-H2O, M+H-2H2O	Steroids and steroid derivatives	pos_62	-	-	-	LMST02010044;HMDB0002725	Estrane steroids	pos	C18H26O2	275.201	-	Lipids and lipid-like molecules	C07254
(2-{[3-(3,4-dihydroxy-5-methoxyphenyl)prop-2-enoyl]oxy}ethyl)trimethylazanium	metab_139	C15H22NO5+				2.48051	2.45959	0.329045	2.32e-06	1.34e-05	1.5164	1.5512	1.5829	5.6316	5.7765	5.8672	1.5349	3.9759	1.5054	6.0333	6.062	6.0803	-	31.3		-	3.27525	-	-	M+NH4, M+Na, M+H	-	pos_141	-	-	-	-	-	pos	C15H22NO5+	314.181	-	-	-
28-Glucosylsiaresinolate 3-arabinoside	metab_173	C41H66O13				1.98083	1.94682	0.651333	5.94e-05	0.0001924	3.9983	4.0341	4.1289	7.4872	7.5812	7.7052	5.1833	6.1082	5.8563	7.4024	7.398	7.4276	-	70.3		-	4.67658	356785-71-2	-	M+NH4, M+Na, M+2H	Prenol lipids	pos_175	-	-	-	HMDB0037909	Triterpenoids	pos	C41H66O13	784.491	-	Lipids and lipid-like molecules	-
Goyaglycoside g	metab_175	C43H70O14				2.01626	1.978	0.631947	0.0001016	0.0003074	3.7059	3.736	3.7686	7.4636	7.4848	7.6286	5.3085	6.0047	5.6539	7.3664	7.3262	7.3165	-	67.4		-	4.74727	333333-14-5	-	M+NH4, M+Na, M+2H	Steroids and steroid derivatives	pos_177	-	-	-	HMDB0038350	Steroidal glycosides	pos	C43H70O14	828.517	-	Lipids and lipid-like molecules	-
Melilotoside C	metab_179	C47H78O16				2.25614	2.23186	0.550873	4.72e-06	2.4e-05	3.4672	3.503	3.5357	7.3384	7.4245	7.5078	3.4863	5.6469	4.5954	7.2263	7.2208	7.2723	-	62.1		-	4.88792	170678-03-2	-	M+NH4, M+Na, M+2H	Prenol lipids	pos_181	-	-	-	HMDB0041466	Triterpenoids	pos	C47H78O16	916.569	-	Lipids and lipid-like molecules	-
PS(DiMe(13,5)/MonoMe(11,5))	metab_180	C51H88NO12P				2.05515	2.03242	0.625578	8.51e-06	3.89e-05	3.5415	4.8344	3.7251	7.3699	7.4389	7.5211	4.8227	5.6214	5.0402	7.2349	7.2148	7.3185	-	39.2		-	4.95778	-	-	M+H+Na, M+2Na, M+Na	Glycerophospholipids	pos_182	-	-	-	HMDB0061576	Glycerophosphoserines	pos	C51H88NO12P	960.595	-	Lipids and lipid-like molecules	-
7-Tridecynoic acid	metab_199	C13H22O2				1.73785	1.74042	1.55926	2.17e-06	1.27e-05	5.2928	5.2903	5.3328	3.1655	3.164	3.118	5.8361	5.6988	5.7074	3.9701	3.8193	4.0242	58.6	-		-	5.57367	-	-	M+H-H2O, M+H, M+H-2H2O	-	pos_201	-	-	-	LMFA01030600	-	pos	C13H22O2	211.169	-	-	-
CL(18:1(11Z)/22:6(4Z,7Z,10Z,13Z,16Z,19Z)/20:4(5Z,8Z,11Z,14Z)/22:6(4Z,7Z,10Z,13Z,16Z,19Z))	metab_204	C91H144O17P2				2.5622	2.53951	0.479621	5.98e-07	4.48e-06	3.2777	3.3134	3.3461	8.0571	8.0834	8.1091	3.2967	5.5177	4.3384	8.0266	7.8792	7.98	-	41.2		map01100;map00564	5.58767	-	Metabolic pathways;Glycerophospholipid metabolism	M+2H+Na, M+H+Na, M+2Na+H	Glycerophospholipids	pos_206	Global and overview maps;Lipid metabolism	Metabolism;Metabolism	Lipids	HMDB0058300	Glycerophosphoglycerophosphoglycerols	pos	C91H144O17P2	797.498	Phospholipids	Lipids and lipid-like molecules	C05980
4-[5-(3-hydroxypropyl)-1-benzofuran-2-yl]-2-methoxyphenol	metab_208	C18H18O4				1.00507	0.997871	1.10746	0.0001219	0.0003589	7.2639	7.1608	7.2795	6.2547	6.1997	6.2476	7.1725	7.0749	7.0847	6.7049	6.7578	6.6971	-	61.6		-	5.55967	-	-	M+H-H2O, M+CH3OH+H, M+H	-	pos_210	-	-	-	-	-	pos	C18H18O4	331.154	-	-	-
Chrysanthemin	metab_209	C21H20O11				1.0068	1.01726	1.17679	0.04008	0.05999	6.9925	6.4986	6.6399	5.7726	4.889	4.3113	7.0578	7.0222	7.0436	6.6624	6.6344	6.7904	86.8	-		map00942	5.48267	47705-70-4;7084-24-4	Anthocyanin biosynthesis	M+H, M+Na, 2M+Na	Flavonoids	pos_211	Biosynthesis of other secondary metabolites	Metabolism	-	LMPK12010110;HMDB0030684	Flavonoid glycosides	pos	C21H20O11	471.09	-	Phenylpropanoids and polyketides	C08604
Oblongolide	metab_271	C14H20O2				1.38584	1.37261	1.2947	1.34e-06	8.58e-06	5.483	5.5061	5.4328	4.0006	4.5124	3.953	5.3584	5.272	5.3197	3.8553	4.4857	4.1957	62	-		-	6.31622	97344-05-3	-	M+H-H2O, M+H, M+H-2H2O	-	pos_273	-	-	-	-	-	pos	C14H20O2	221.154	-	-	C09519
N-Undecanoylglycine	metab_276	C13H25NO3				1.05268	1.04497	1.11732	1.96e-08	2.57e-07	6.6187	6.6068	6.6516	5.9207	5.8198	5.7555	6.5728	6.5768	6.574	5.9304	6.0052	6.0111	-	44.7		-	6.35823	-	-	M+H-H2O, M+H, M+Na	Carboxylic acids and derivatives	pos_278	-	-	-	HMDB0013286	Amino acids, peptides, and analogues	pos	C13H25NO3	226.18	-	Organic acids and derivatives	-
O-Adipoylcarnitine	metab_282	C13H23NO6				1.3528	1.33732	1.24478	5.55e-05	0.0001821	5.946	6.8598	6.1321	4.7486	5.5009	4.6695	6.42	6.0314	6.1996	4.9652	5.1736	5.1377	-	40.5		-	6.43505	102636-83-9	-	M+ACN+H, M+ACN+Na, M+NH4	Fatty Acyls	pos_284	-	-	-	HMDB0061677;LMFA07070087	Fatty acid esters	pos	C13H23NO6	331.188	-	Lipids and lipid-like molecules	-
Muricatenol	metab_369	C37H68O6				1.0106	0.999606	1.10197	5.07e-07	3.94e-06	6.9101	7.1682	7.1081	6.285	6.3083	6.3255	6.9845	6.8793	6.8375	6.3107	6.406	6.3763	-	36.4		-	7.16115	-	-	M+Na, M+2Na-H, M+ACN+H	Fatty Acyls	pos_371	-	-	-	HMDB0035900	Fatty alcohols	pos	C37H68O6	650.535	-	Lipids and lipid-like molecules	-
Asiminenin A	metab_376	C37H66O6				1.12422	1.1158	1.15152	5.92e-05	0.000192	6.3307	6.712	6.5854	5.3668	5.4184	5.4959	6.5563	6.5597	6.3341	5.6811	6.0099	5.9666	49.5	-		-	7.28713	168075-11-4	-	M+NH4, M+Na, M+H	Fatty Acyls	pos_378	-	-	-	HMDB0029959	Fatty alcohols	pos	C37H66O6	629.476	-	Lipids and lipid-like molecules	-
Glucocerebrosides	metab_381	C40H75NO9				1.03968	1.03932	1.1186	2.53e-06	1.44e-05	6.9093	6.7804	6.5782	6.0003	5.903	6.1411	6.4969	6.6642	6.5802	5.8557	5.9438	5.9213	65.5	-		-	7.34315	-	-	M+H-H2O, M+Na, M+H	-	pos_383	-	-	-	-	-	pos	C40H75NO9	696.541	-	-	-
PA(16:0/20:5(5Z,8Z,11Z,14Z,17Z))	metab_395	C39H67O8P				1.53653	1.52805	0.715677	2.13e-05	8.48e-05	3.75	3.8207	3.8185	5.3808	5.2723	5.4992	4.9304	3.7364	3.7458	5.552	5.8153	5.7373	42.8	-		map01100;map00564;map01110;map00561;map05212;map05200;map04975;map04024;map05231;map04072;map04912;map04070;map04666	7.44818	-	Metabolic pathways;Glycerophospholipid metabolism;Biosynthesis of secondary metabolites;Glycerolipid metabolism;Pancreatic cancer;Pathways in cancer;Fat digestion and absorption;cAMP signaling pathway;Choline metabolism in cancer;Phospholipase D signaling pathway;GnRH signaling pathway;Phosphatidylinositol signaling system;Fc gamma R-mediated phagocytosis	M+NH4, M+2Na-H, M+H	Glycerophospholipids	pos_397	Global and overview maps;Lipid metabolism;Global and overview maps;Lipid metabolism;Cancer: specific types;Cancer: overview;Digestive system;Signal transduction;Cancer: overview;Signal transduction;Endocrine system;Signal transduction;Immune system	Metabolism;Metabolism;Metabolism;Metabolism;Human Diseases;Human Diseases;Organismal Systems;Environmental Information Processing;Human Diseases;Environmental Information Processing;Organismal Systems;Environmental Information Processing;Organismal Systems	Lipids	LMGP10010904;HMDB0114842	Glycerophosphates	pos	C39H67O8P	712.491	Phospholipids	Lipids and lipid-like molecules	C00416
DG(18:1(11Z)/18:1(9Z)/0:0)	metab_419	C39H72O5				1.20541	1.19917	1.13313	6.32e-08	6.91e-07	7.7556	7.9973	7.8394	6.7834	6.8665	6.865	7.8974	7.6816	7.6601	7.053	6.9134	6.8447	48.9	-		map05214;map05167;map04650;map05163;map04750;map05235;map04015;map04014;map04659;map04540;map04010;map04012;map05022;map04370;map04371;map04072;map04071;map04975;map05143;map05012;map05231;map05146;map04919;map05200;map04961;map04745;map04921;map04920;map04923;map04925;map05017;map04625;map04929;map04726;map04725;map04724;map04723;map04722;map05223;map04720;map04666;map05170;map04664;map04658;map…	7.7912	-	Glioma;Kaposi sarcoma-associated herpesvirus infection;Natural killer cell mediated cytotoxicity;Human cytomegalovirus infection;Inflammatory mediator regulation of TRP channels;PD-L1 expression and PD-1 checkpoint pathway in cancer;Rap1 signaling pathway;Ras signaling pathway;Th17 cell differentiation;Gap junction;MAPK signaling pathway;ErbB signaling pathway;Pathways of neurodegeneration - mult…	M+H-H2O, M+NH4, M+H	Glycerolipids	pos_421	Cancer: specific types;Infectious disease: viral;Immune system;Infectious disease: viral;Sensory system;Cancer: overview;Signal transduction;Signal transduction;Immune system;Cellular community - eukaryotes;Signal transduction;Signal transduction;Neurodegenerative disease;Signal transduction;Signal transduction;Signal transduction;Signal transduction;Digestive system;Infectious disease: parasitic…	Human Diseases;Human Diseases;Organismal Systems;Human Diseases;Organismal Systems;Human Diseases;Environmental Information Processing;Environmental Information Processing;Organismal Systems;Cellular Processes;Environmental Information Processing;Environmental Information Processing;Human Diseases;Environmental Information Processing;Environmental Information Processing;Environmental Information …	-	HMDB0007189	Diradylglycerols	pos	C39H72O5	638.572	-	Lipids and lipid-like molecules	C00165
3-carboxy-4-methyl-5-pentyl-2-furanpropanoic acid	metab_445	C14H20O5				2.11341	2.09944	1.81429	2.56e-09	4.73e-08	6.4607	6.4189	6.4199	3.3281	3.3266	3.2807	5.662	6.0684	6.1321	3.397	3.4349	3.7171	-	46.6		-	6.16193	-	-	M+H-2H2O, M+Na, M+H	Fatty Acyls	pos_447	-	-	-	LMFA01150047;HMDB0061643	Fatty acids and conjugates	pos	C14H20O5	291.12	-	Lipids and lipid-like molecules	-
TG(18:3/18:3/18:3)	metab_456	C57H92O6				1.03551	1.0246	1.09994	2.31e-05	9.06e-05	7.814	8.0546	7.7954	7.0054	7.0301	6.8429	7.7738	7.6508	7.793	7.4173	7.17	7.1578	72.5	-		-	8.28143	-	-	M+NH4, M+Na, M+H	Glycerolipids	pos_458	-	-	-	LMGL03010527;HMDB0055260;HMDB0053167;HMDB0053069;HMDB0055309;HMDB0053076;HMDB0053174	Triradylcglycerols	pos	C57H92O6	890.724	-	Lipids and lipid-like molecules	-
N,N-Didesmethyltramadol	metab_721	C14H21NO2				1.36044	1.3657	1.3419	0.01695	0.02833	6.7021	6.5665	6.6432	3.3863	3.9227	3.5105	6.5449	6.4912	6.5458	6.201	6.1595	6.2517	-	34.7		-	3.20562	931115-27-4	-	M+ACN+H, M+2Na-H	Phenol ethers	pos_728	-	-	-	HMDB0060849;931115-27-4	Anisoles	pos	C14H21NO2	277.191	-	Benzenoids	-
Chlorogenoquinone	metab_800	C16H16O9				1.05182	1.04128	1.20197	3.61e-05	0.0001253	4.5986	4.5436	4.603	3.8258	3.4056	3.7586	4.2216	4.225	4.2336	3.686	3.5139	3.7944	-	75.5		-	3.94018	24321-18-4	-	M+NH4, M+Na	Organooxygen compounds	pos_807	-	-	-	HMDB0029383	Alcohols and polyols	pos	C16H16O9	370.113	-	Organic oxygen compounds	-
3-Hydroxydodecanedioic acid	metab_934	C12H22O5				1.25752	1.23882	1.30925	8.15e-05	0.0002534	4.4893	4.7655	4.7179	3.0464	3.8109	2.9989	4.582	4.1484	4.3762	3.592	3.5723	3.6637	-	52.6		-	5.25882	34574-69-1	-	M+H-2H2O, M+Na	Hydroxy acids and derivatives	pos_941	-	-	-	HMDB0000413	Medium-chain hydroxy acids and derivatives	pos	C12H22O5	211.133	-	Organic acids and derivatives	-
Glepidotin B	metab_956	C20H20O5				1.0067	0.998176	1.14754	0.0001821	0.0005109	5.694	5.5068	5.6857	4.8878	4.2812	4.8559	5.3245	5.4306	5.3529	4.9018	4.9734	4.8507	48.2	-		-	5.48967	87440-56-0	-	M+H-H2O, M+H	-	pos_963	-	-	-	-	-	pos	C20H20O5	341.138	-	-	C09753
Genipic acid	metab_961	C9H12O4				1.00382	1.00318	1.1778	0.00413	0.008137	5.4821	5.3222	5.4818	4.6358	3.6141	4.3922	5.4009	5.4059	5.3771	4.9542	4.9816	4.9947	-	48.2		-	5.53168	6902-76-7	-	M+H-H2O, M+Na	Dihydrofurans	pos_968	-	-	-	HMDB0036072	_	pos	C9H12O4	207.065	-	Organoheterocyclic compounds	-
3,4,5-trihydroxy-6-{3-[3-(2-hydroxyphenyl)propanoyl]phenoxy}oxane-2-carboxylic acid	metab_963	C21H22O9				1.10652	1.09923	1.14773	5.52e-05	0.0001811	6.7334	6.496	6.6312	5.2988	5.9361	5.5792	6.3975	6.2631	6.2636	5.7382	5.4441	5.7951	-	60.9		-	5.54565	-	-	M+H, M+Na	-	pos_970	-	-	-	-	-	pos	C21H22O9	419.134	-	-	-
Kalmiatin	metab_975	C20H20O6				1.19005	1.17477	1.20236	0.000195	0.0005429	5.9788	5.7551	6.0074	5.0269	4.3491	4.3524	5.759	5.7273	5.6397	4.9624	5.3057	5.0008	55.2	-		-	5.68568	-	-	M+H-H2O, M+H	-	pos_982	-	-	-	LMPK12112696	-	pos	C20H20O6	357.133	-	-	-
3,7-Dimethyl-8,11-dioxo-2E,6E,9E-dodecatrienal	metab_991	C14H18O3				1.10226	1.08745	1.16511	2.9e-06	1.6e-05	5.6316	5.5855	5.6976	4.8616	4.6093	4.6219	5.3872	5.284	5.3147	4.7534	4.7585	4.6332	64.9	-		-	5.65767	-	-	M+H-H2O, M+H	-	pos_999	-	-	-	LMFA06000156	-	pos	C14H18O3	217.122	-	-	-
6-(2,4-dihydroxyphenyl)-4-methyl-2-(2,3,6-trihydroxyphenyl)cyclohex-3-ene-1-carboxylic acid	metab_994	C20H20O7				1.41195	1.41986	1.43572	0.003105	0.006284	5.3916	5.2372	5.7842	2.9096	5.3369	4.1402	5.4761	5.1043	4.7005	3.6856	3.0162	2.9873	-	60.6		-	5.62267	-	-	M+H, M+Na	-	pos_1002	-	-	-	-	-	pos	C20H20O7	373.128	-	-	-
6'-O-Formylmarmin	metab_998	C20H24O6				1.51532	1.49939	1.34907	5.42e-06	2.69e-05	5.8912	5.7627	5.9013	4.0347	4.0967	3.7195	5.6628	5.6241	5.6144	4.2816	4.8044	4.6031	-	57.3		-	5.79768	-	-	M+NH4, M+Na	-	pos_1006	-	-	-	-	-	pos	C20H24O6	383.147	-	-	-
4-Vinylguaiacol	metab_1018	C9H10O2				1.1568	1.14643	1.18842	6.75e-05	0.0002152	5.7763	5.7052	5.8124	4.6742	4.4845	4.3878	5.7045	5.621	5.6302	5.0436	5.1747	5.054	70.9	-		-	5.55265	7786-61-0	-	M+H, 2M+H	Phenols	pos_1027	-	-	-	HMDB0013744	Methoxyphenols	pos	C9H10O2	301.142	-	Benzenoids	C17883
3,6-Dimethoxy-4-phenanthrenol	metab_1020	C16H14O3				1.07519	1.06793	1.14954	0.0001872	0.000524	6.2932	6.1667	6.302	5.1419	5.0474	5.0775	6.1928	6.1087	6.1105	5.6621	5.7518	5.6593	52.1	-		-	5.55967	481-81-2	-	M+H, M+CH3OH+H	Phenanthrenes and derivatives	pos_1029	-	-	-	HMDB0029687	Phenanthrols	pos	C16H14O3	287.128	-	Benzenoids	-
3-(5-Methyl-2-furyl)prop-2-enal	metab_1021	C8H8O2				1.0512	1.04017	1.15202	1.38e-05	5.85e-05	5.5504	5.5104	5.6221	4.6874	4.5537	4.5348	5.4855	5.3872	5.4064	4.8946	5.0419	4.9034	-	53.8		-	5.55967	5555-90-8	-	M+H, 2M+H	Heteroaromatic compounds	pos_1030	-	-	-	HMDB0032400	_	pos	C8H8O2	137.06	-	Organoheterocyclic compounds	-
Putaminoxin	metab_1027	C12H20O3				1.02166	1.02108	1.14426	0.0002924	0.0007725	5.866	5.8103	5.9851	5.1722	5.7086	4.9301	6.024	5.9409	6.07	5.2095	4.796	5.3773	75.1	-		-	5.9237	172104-03-9	-	M+H, M+NH4	-	pos_1036	-	-	-	-	-	pos	C12H20O3	213.149	-	-	C08509
Geijerone	metab_1046	C12H18O				1.22082	1.20922	1.19131	1.18e-06	7.74e-06	6.0223	6.0232	5.984	5.0432	4.7203	4.708	5.8337	5.8387	5.8308	5.1512	5.1454	5.056	43.4	-		-	5.97287	41411-01-2	-	M+H-H2O, M+H	Prenol lipids	pos_1055	-	-	-	HMDB0038194	Monoterpenoids	pos	C12H18O	179.143	-	Lipids and lipid-like molecules	-
KOPARIN 2'-METHYL ETHER	metab_1113	C17H14O6				2.0307	2.01839	1.56076	6.45e-10	1.46e-08	7.2	7.0543	7.3219	4.6696	4.7642	4.2048	7.0344	7.0631	7.094	4.5343	4.8757	4.3537	61.4	-		-	6.11992	-	-	M+H, M+Na	-	pos_1123	-	-	-	-	-	pos	C17H14O6	315.086	-	-	-
3,7-Dimethyl-2E,6E-decadien-1,10-dioic acid	metab_1124	C12H18O4				1.98413	1.97166	1.65424	5.12e-09	8.39e-08	6.3069	6.283	6.3762	3.6615	3.9075	3.2648	6.1127	6.0593	6.1229	3.9052	3.6406	4.1432	55.6	-		-	6.16893	-	-	M+H, M+NH4	-	pos_1134	-	-	-	LMFA01170130	-	pos	C12H18O4	227.128	-	-	-
12-hydroxy-3Z,6Z-dodecadienoic acid	metab_1199	C12H20O3				1.12434	1.11308	1.15389	4.24e-08	4.98e-07	5.9479	6.0513	5.9508	5.0777	5.1634	4.9911	5.885	5.7845	5.8776	5.0759	5.2518	5.2029	55.8	-		-	6.34418	-	-	M+H-H2O, M+H	-	pos_1211	-	-	-	LMFA01050171	-	pos	C12H20O3	195.138	-	-	-
18-oxo-Resolvin E1	metab_1213	C20H28O5				1.08918	1.07358	1.13382	7.16e-06	3.36e-05	6.4848	6.8626	6.5213	5.7112	5.8797	5.6359	6.4235	6.2802	6.3685	5.6433	5.7802	5.6949	34	-		-	6.37923	-	-	M+H, M+Na	-	pos_1226	-	-	-	LMFA03140012	-	pos	C20H28O5	349.199	-	-	-
Soraphen O	metab_1217	C18H28O4				1.25802	1.2532	1.17431	6.69e-06	3.18e-05	6.999	7.082	7.0105	5.7845	5.9136	5.6534	6.8007	7.1408	7.0892	6.3803	5.9099	6.228	84.3	-		-	6.38622	-	-	M+H, 2M+H	-	pos_1230	-	-	-	-	-	pos	C18H28O4	309.206	-	-	C15818
Costunolide	metab_1220	C15H20O2				1.06396	1.0577	1.13444	4.22e-06	2.19e-05	6.2022	6.1565	6.2748	5.4528	5.2966	5.2237	6.1604	6.3132	6.2092	5.619	5.7015	5.5991	-	34.4		map01110;map00909	6.40022	553-21-9	Biosynthesis of secondary metabolites;Sesquiterpenoid and triterpenoid biosynthesis	M+NH4, 2M+ACN+H	Prenol lipids	pos_1233	Global and overview maps;Metabolism of terpenoids and polyketides	Metabolism;Metabolism	-	HMDB0036688	Terpene lactones	pos	C15H20O2	250.178	-	Lipids and lipid-like molecules	C09382
8,11,14-Octadecatriynoic acid	metab_1278	C18H24O2				1.30947	1.30191	1.29043	0.0002636	0.0007063	5.1611	6.0582	4.9867	3.8377	3.9249	3.7902	5.524	5.1968	5.4368	4.4501	4.3385	4.7392	48.6	-		-	6.56048	-	-	M+H-H2O, M+H	-	pos_1293	-	-	-	LMFA01030555	-	pos	C18H24O2	273.185	-	-	-
(ent-2alpha,3beta,15beta)-16-Kaurene-2,3,15-triol	metab_1279	C20H32O3				1.07587	1.0533	1.17066	0.001683	0.003647	5.7559	6.8614	5.7668	5.0365	5.1436	4.8787	5.8923	5.5647	5.5921	4.9698	5.1706	5.0694	-	48.4		-	6.56048	140636-09-5	-	M+NH4, M+ACN+H	Prenol lipids	pos_1294	-	-	-	HMDB0038689	Diterpenoids	pos	C20H32O3	338.268	-	Lipids and lipid-like molecules	-
Leukotriene E4	metab_1298	C23H37NO5S				1.134	1.12002	1.16673	0.000181	0.0005084	6.0855	6.4678	6.1989	5.1282	5.214	4.7598	6.2135	6.1385	6.0943	5.5547	5.7089	5.5193	-	44.9		map00590;map01100;map04080;map04664	6.5884	75715-89-8	Arachidonic acid metabolism;Metabolic pathways;Neuroactive ligand-receptor interaction;Fc epsilon RI signaling pathway	M+NH4, M+ACN+H	Fatty Acyls	pos_1313	Lipid metabolism;Global and overview maps;Signaling molecules and interaction;Immune system	Metabolism;Metabolism;Environmental Information Processing;Organismal Systems	Lipids	75715-89-8;LMFA03020075;LMFA03020002;HMDB0002200;HMDB0247369	Eicosanoids	pos	C23H37NO5S	457.277	Eicosanoids	Lipids and lipid-like molecules	C05952
Phaeophorbide b	metab_1347	C35H34N4O6				1.30225	1.32126	1.18594	0.0001721	0.0004871	7.7069	7.3916	7.5872	6.444	6.9722	6.8133	7.6379	8.3419	8.5214	6.7566	6.4755	6.323	-	31.3		-	6.69342	20239-99-0	-	M+H, M+Na	Tetrapyrroles and derivatives	pos_1362	-	-	-	HMDB0031149	Chlorins	pos	C35H34N4O6	607.255	-	Organoheterocyclic compounds	-
N-di-Demethyl roxithromycin	metab_1392	C40H74N2O14				1.33175	1.33577	1.31629	0.002081	0.004401	5.4853	6.1114	5.0776	3.6494	4.3209	3.6019	6.575	5.771	5.7377	4.8719	4.9715	4.9899	-	61.6		-	6.81928	-	-	M+NH4, M+Na	Organooxygen compounds	pos_1408	-	-	-	HMDB0060612	Carbohydrates and carbohydrate conjugates	pos	C40H74N2O14	829.507	-	Organic oxygen compounds	-
GPA(18:3/18:3)	metab_1556	C39H65O8P				1.39384	1.39506	0.776435	6.77e-07	4.97e-06	4.6926	4.3206	4.3533	5.3584	5.3931	5.5735	4.3039	4.2712	4.2735	5.6693	5.8549	5.9109	68.1	-		-	7.34315	-	-	M+NH4, M+Na	-	pos_1575	-	-	-	-	-	pos	C39H65O8P	710.473	-	-	-
DG(18:0/18:3(9Z,12Z,15Z)/0:0)[iso2]	metab_1626	C39H70O5				1.16831	1.16139	1.12385	8.94e-08	9.27e-07	7.7484	7.951	7.9309	6.8816	6.8477	7.0053	7.8751	7.7572	7.6688	7.0213	7.12	6.8822	45	-		-	7.56702	-	-	M+H, M+NH4	-	pos_1646	-	-	-	LMGL02010057	-	pos	C39H70O5	636.556	-	-	-
Cer(d16:2(4E,6E)/20:0(2OH))	metab_1711	C36H69NO4				1.14852	1.14118	1.15047	6.77e-07	4.97e-06	6.3594	6.7018	6.363	5.4102	5.6763	5.4532	6.4543	6.4081	6.4298	5.7095	5.7146	5.6903	74.4	-		-	7.50402	-	-	M+H, M+2Na-H	-	pos_1732	-	-	-	LMSP02010089	-	pos	C36H69NO4	624.478	-	-	-
GPA(17:1/17:1)	metab_1718	C37H69O8P				1.43649	1.43587	0.769686	5.46e-06	2.7e-05	4.2644	4.8802	4.4472	5.8492	5.7452	5.9407	5.137	4.2508	4.3478	5.9641	6.0504	5.9599	96	-		-	7.8192	-	-	M+NH4, M+Na	-	pos_1739	-	-	-	-	-	pos	C37H69O8P	695.46	-	-	-
Dieporeticenin	metab_1813	C37H64O4				1.17099	1.16078	1.16508	7.84e-05	0.000245	6.6941	6.83	6.5037	5.5253	5.4942	5.2166	6.6536	6.3697	6.4987	6.1329	5.8137	5.7681	-	61.4		-	8.2044	160544-67-2	-	M+H, M+Na	Fatty Acyls	pos_1835	-	-	-	HMDB0029792	Fatty alcohols	pos	C37H64O4	573.487	-	Lipids and lipid-like molecules	-
Floionolic acid	metab_1899	C18H36O5				1.11474	1.10666	1.12907	2.82e-09	5.15e-08	6.8314	6.81	6.7908	5.9943	5.9659	5.866	6.6869	6.6783	6.7744	6.0069	6.0148	6.0886	-	75.5		map00073	8.59645	17705-68-9	Cutin, suberine and wax biosynthesis	M+H-H2O, M+Na	Fatty Acyls	pos_1921	Lipid metabolism	Metabolism	-	HMDB0034295	Fatty acids and conjugates	pos	C18H36O5	355.245	-	Lipids and lipid-like molecules	C19621
6-Methylnicotinamide	metab_1917	C8H10N2O				1.06147	1.05304	1.13974	3.6e-09	6.31e-08	5.7528	5.7526	5.7538	4.983	5.0067	4.8795	5.6612	5.6111	5.6774	5.0375	5.0286	5.0737	-	50.6		-	8.68043	6960-22-1	-	M+H-H2O, M+CH3OH+H	Pyridines and derivatives	pos_1939	-	-	-	HMDB0013704	Pyridinecarboxylic acids and derivatives	pos	C8H10N2O	133.076	-	Organoheterocyclic compounds	-
7b,12a-Dihydroxycholanoic acid	metab_2308	C24H40O4				1.06527	1.04835	1.187	0.0002792	0.0007424	4.8129	5.6809	4.9092	4.2622	4.2372	4.0403	5.0931	4.8055	4.8234	4.2656	4.3321	4.2425	-	37.9		-	6.74942	84413-81-0	-	M+H-2H2O, M+Na	Glycerophospholipids	pos_2332	-	-	-	HMDB0002451	Glycerophosphoethanolamines	pos	C24H40O4	415.282	-	Lipids and lipid-like molecules	-
11-deoxy-PGE1	metab_2386	C20H34O4				1.06041	1.05022	1.12757	6.86e-06	3.25e-05	6.3475	6.7787	6.3688	5.6712	5.7308	5.552	6.5589	6.3639	6.4542	5.7662	5.9212	5.8371	43.2	-		-	6.6444	-	-	M+H-H2O, M+NH4	Fatty Acyls	pos_2411	-	-	-	HMDB0251584;LMFA03010054	Eicosanoids	pos	C20H34O4	321.242	-	Lipids and lipid-like molecules	-
1-Acetoxy-2-hydroxy-16-heptadecyn-4-one	metab_2410	C19H32O4				1.12292	1.11024	1.17644	0.0004972	0.001235	5.584	6.5237	5.8442	4.9358	5.2549	4.5851	6.1915	5.9665	6.0135	5.2611	5.3185	5.3508	-	76.3		-	6.60242	24607-10-1	-	M+NH4, M+Na	Fatty Acyls	pos_2435	-	-	-	LMFA05000595;HMDB0031007	Fatty alcohols	pos	C19H32O4	347.219	-	Lipids and lipid-like molecules	-
5,7-Megastigmadien-9-ol glucoside	metab_2451	C19H32O6				1.01913	1.00765	1.12279	3.78e-06	1.99e-05	6.1211	6.1283	6.2563	5.387	5.3817	5.1828	6.1249	6.0306	5.9889	5.5766	5.5823	5.5289	-	50.9		-	6.52565	146610-77-7	-	M+H-2H2O, M+CH3OH+H	Fatty Acyls	pos_2477	-	-	-	HMDB0041044	Fatty acyl glycosides	pos	C19H32O6	389.251	-	Lipids and lipid-like molecules	-
10-HODTA methyl ester	metab_2478	C19H30O3				1.19677	1.18905	1.2201	1.27e-05	5.45e-05	4.9817	5.5608	5.1992	4.1226	4.121	4.0751	5.3621	5.1624	5.1996	4.5387	4.4024	4.528	42.6	-		-	6.44208	-	-	M+H-H2O, M+H	-	pos_2506	-	-	-	-	-	pos	C19H30O3	307.227	-	-	-
17-Epiestriol	metab_2487	C18H24O3				1.38261	1.37552	1.28763	3.51e-05	0.0001222	5.6291	5.9386	5.6393	3.9311	4.8653	3.9505	5.9032	5.7462	5.7956	4.7267	4.6288	4.8091	40.5	-		-	6.42805	1228-72-4	-	M+H-H2O, M+H	Steroids and steroid derivatives	pos_2516	-	-	-	HMDB0000356;LMST02010049	Estrane steroids	pos	C18H24O3	289.18	-	Lipids and lipid-like molecules	-
Cymathere lactone	metab_2493	C18H26O3				1.2585	1.24388	1.19275	6.31e-05	0.0002029	6.372	7.2283	6.4405	5.3085	5.7963	5.1961	6.6619	6.4303	6.5558	5.6106	5.6304	5.7344	50.7	-		-	6.42105	-	-	M+H-H2O, M+H	-	pos_2522	-	-	-	-	-	pos	C18H26O3	291.195	-	-	-
(3R,5Z)-5-Octene-1,3-diol	metab_2506	C8H16O2				1.0575	1.05194	1.12931	1.34e-09	2.71e-08	6.1196	6.1353	6.096	5.2921	5.4442	5.3161	6.0779	6.0644	6.0299	5.3963	5.4721	5.4215	-	40.9		-	6.39322	130272-38-7	-	M+H-2H2O, 2M+ACN+H	Fatty Acyls	pos_2535	-	-	-	HMDB0030368;LMFA05000556	Fatty alcohols	pos	C8H16O2	109.102	-	Lipids and lipid-like molecules	-
19,20-DiHDPA	metab_2512	C22H34O4				1.09659	1.08913	1.14418	2.41e-07	2.14e-06	6.247	5.9526	6.136	5.3016	5.3182	5.1452	6.0952	5.9035	5.9492	5.309	5.3586	5.2745	-	63.6		-	6.36523	-	-	M+H, M+ACN+H	Fatty Acyls	pos_2541	-	-	-	LMFA04000043;HMDB0010214	Fatty acids and conjugates	pos	C22H34O4	404.279	-	Lipids and lipid-like molecules	-
7(14)-Bisabolene-2,3,10,11-tetrol	metab_2515	C15H28O4				1.03213	1.01914	1.14271	2.97e-06	1.63e-05	5.5237	5.5084	5.6065	4.8727	4.9955	4.6693	5.3348	5.3344	5.4598	4.598	4.7795	4.7594	-	38.1		-	6.36523	122470-42-2	-	M+Na, M+H-2H2O	Prenol lipids	pos_2544	-	-	-	HMDB0035918	Sesquiterpenoids	pos	C15H28O4	237.185	-	Lipids and lipid-like molecules	-
Juvenile hormone III acid	metab_2516	C15H24O3				1.11054	1.09898	1.1536	5.86e-07	4.42e-06	5.8232	6.0949	5.8699	5.0033	5.143	4.8989	5.9148	5.7423	5.7926	5.1197	5.2248	5.1587	39.1	-		map00981	6.36523	-	Insect hormone biosynthesis	M+H-H2O, M+H	-	pos_2545	Metabolism of terpenoids and polyketides	Metabolism	-	-	-	pos	C15H24O3	235.169	-	-	C16504
P-Mentha-1,3,8-triene	metab_2523	C10H14				1.02006	1.00908	1.13513	1.18e-07	1.17e-06	5.5186	5.5226	5.5358	4.8313	4.8004	4.6394	5.4119	5.3946	5.4761	4.8423	4.9502	4.8858	54.5	-		-	6.3372	18368-95-1	-	M+H, M+CH3OH+H	Prenol lipids	pos_2554	-	-	-	HMDB0037013	Monoterpenoids	pos	C10H14	135.117	-	Lipids and lipid-like molecules	-
His His Val	metab_2540	C17H25N7O4				1.09366	1.08628	1.17822	0.0004156	0.001054	5.7022	5.529	5.558	4.7218	4.7147	4.1147	5.6385	5.7098	5.8148	4.9587	5.1952	5.1145	45.4	-		-	6.30222	-	-	M+H, M+Na	-	pos_2571	-	-	-	-	-	pos	C17H25N7O4	392.207	-	-	-
(4E)-6-hydroxy-1-(4-hydroxy-3-methoxyphenyl)tetradec-4-en-3-one	metab_2541	C21H32O4				1.17402	1.16329	1.15493	1.59e-08	2.17e-07	6.4927	6.4459	6.5279	5.648	5.5512	5.4433	6.3211	6.313	6.2758	5.4758	5.5825	5.5268	-	66.7		-	6.30222	-	-	M+CH3OH+H, M+ACN+H	-	pos_2572	-	-	-	-	-	pos	C21H32O4	381.261	-	-	-
Ginsenoside La	metab_2544	C42H70O13				1.08764	1.09099	0.884875	6.13e-07	4.57e-06	5.8787	5.8891	6.0141	6.5589	6.5642	6.5411	6.0011	5.9271	5.7056	6.7667	6.8086	6.7837	-	43.5		-	6.29523	123617-34-5	-	2M+3H2O+2H, M+NH4	Prenol lipids	pos_2575	-	-	-	HMDB0039647	Triterpenoids	pos	C42H70O13	796.498	-	Lipids and lipid-like molecules	-
2,4,6,8,10-dodecapentaenal	metab_2592	C12H14O				1.25917	1.24355	1.21478	5.16e-07	3.99e-06	5.8496	5.7841	5.8527	4.699	4.7554	4.5651	5.4072	5.485	5.5584	4.5534	4.7531	4.6128	60.6	-		-	6.23923	-	-	M+H-H2O, M+H	-	pos_2624	-	-	-	LMFA06000073	-	pos	C12H14O	175.112	-	-	-
5-Phenyl-1-pentanol	metab_2593	C11H16O				1.25697	1.24481	1.19036	4.9e-08	5.59e-07	6.3241	6.2574	6.3221	5.25	5.2817	5.1013	5.9887	6.0482	6.0905	5.1387	5.2298	5.1065	43.6	-		-	6.23923	10521-91-2	-	M+H-H2O, M+H	Fatty Acyls	pos_2625	-	-	-	HMDB0031624	Fatty alcohols	pos	C11H16O	165.128	-	Lipids and lipid-like molecules	-
Incensole	metab_2614	C20H34O2				1.82659	1.81637	1.49667	7.55e-09	1.15e-07	6.2641	6.2181	6.3242	4.259	4.1225	3.8664	6.2991	6.3212	6.3231	3.9485	4.6401	4.3902	53.7	-		-	6.11992	-	-	M+H-H2O, M+H	-	pos_2646	-	-	-	-	-	pos	C20H34O2	289.253	-	-	-
C14:5n-1,3,5,7,9	metab_2678	C14H18O2				1.67326	1.66707	1.48153	3.84e-13	2.33e-11	5.386	5.4153	5.3427	3.5669	3.5654	3.5194	5.3534	5.257	5.2551	3.6358	3.6736	3.6447	49.7	-		-	6.07788	-	-	M+H-H2O, M+H	-	pos_2710	-	-	-	LMFA01030258	-	pos	C14H18O2	219.138	-	-	-
Epi-4'-hydroxyjasmonic acid	metab_2689	C12H18O4				1.74079	1.73191	1.42449	9.61e-10	2.02e-08	6.4158	6.3965	6.3613	4.5818	4.7603	4.2151	6.2936	6.2602	6.2455	4.3478	4.4475	4.3038	61.2	-		-	6.07085	-	-	M+H, M+H-H2O	-	pos_2721	-	-	-	LMFA02020008	-	pos	C12H18O4	227.128	-	-	-
Demethoxyegonol	metab_2753	C18H16O4				1.084	1.07683	1.14305	6.83e-07	5e-06	5.92	5.9802	6.0352	5.1763	5.134	5.0977	5.9542	5.975	6.1435	5.2558	5.49	5.349	-	43.3		-	5.43365	53279-35-9	-	M+NH4, M+CH3OH+H	2-arylbenzofuran flavonoids	pos_2786	-	-	-	HMDB0030772	_	pos	C18H16O4	329.138	-	Phenylpropanoids and polyketides	-
3'-Hydroxy-4',5,6,7,8-pentamethoxyflavone	metab_2759	C20H20O8				1.14891	1.14346	1.1554	3.14e-05	0.0001111	6.8646	6.6481	6.7952	5.4095	5.9309	5.7413	6.5869	6.4218	6.3838	5.8205	5.4765	5.9812	-	75.7		-	5.37065	-	-	M+H-H2O, M+H	-	pos_2793	-	-	-	-	-	pos	C20H20O8	389.123	-	-	-
Syringetin 3-glucoside	metab_2765	C23H24O13				1.44035	1.41432	1.34977	0.0005325	0.00131	6.2926	5.8022	6.2871	3.8229	3.8214	3.7754	5.1215	5.3779	5.1099	4.2589	4.8436	4.6597	81.7	-		-	5.30065	-	-	M+H, M+Na	-	pos_2799	-	-	-	LMPK12112488	-	pos	C23H24O13	509.129	-	-	-
Flossonol	metab_2833	C13H16O3				1.28414	1.29628	1.34951	0.0001024	0.0003092	4.1667	4.238	4.3401	3.2475	2.8892	3.5796	4.9435	4.7686	4.7437	3.1012	3.5834	3.7513	40.8	-		-	4.76828	112936-00-2	-	M+H-H2O, M+H	-	pos_2867	-	-	-	-	-	pos	C13H16O3	221.117	-	-	C09928
Quercetin 3-alpha-L-arabinopyranosyl-(1->6)-galactoside	metab_2840	C26H28O16				1.05398	1.05922	1.19803	0.02805	0.04393	6.3449	6.5644	6.2575	4.9882	4.2669	4.221	6.468	6.4022	6.5486	6.2326	6.4723	6.0269	31.3	-		-	4.66258	-	-	M+H, M+Na	-	pos_2874	-	-	-	LMPK12112043	-	pos	C26H28O16	597.145	-	-	-
Chenodeoxycholic acid sulfate	metab_2923	C24H40O7S				1.83447	1.80734	0.652962	2.96e-05	0.0001062	3.4697	3.5055	3.5382	6.2596	6.2357	6.3688	4.6453	4.9164	4.9861	6.4929	6.5271	6.5003	-	34.5		-	3.95418	59132-31-9	-	M+H, M+NH4	Steroids and steroid derivatives	pos_2957	-	-	-	HMDB0002522;LMST05020026	Bile acids, alcohols and derivatives	pos	C24H40O7S	490.286	-	Lipids and lipid-like molecules	-
Epidermin	metab_3514	C11H19NO6				1.1836	1.20361	1.26618	0.005343	0.01023	5.1244	5.2624	5.2028	4.0366	3.8835	4.0253	6.5168	6.1357	6.0382	4.9989	5.0137	5.1154	-	65.2		-	2.6742	126050-09-7	-	M+CH3OH+H	Organooxygen compounds	pos_3583	-	-	-	HMDB0034777	Carbohydrates and carbohydrate conjugates	pos	C11H19NO6	294.155	-	Organic oxygen compounds	-
5'-Deoxy-5'-(methylthio)adenosine	metab_3674	C11H15N5O3S				1.19067	1.18082	1.35526	0.0003359	0.0008738	3.7127	4.1944	3.7556	2.8089	2.8074	2.7615	3.0423	4.1348	4.2766	2.8777	2.9156	2.8866	89.5	-		map01100;map00270;map01060;map00908	3.1286	2457-80-9	Metabolic pathways;Cysteine and methionine metabolism;Biosynthesis of plant secondary metabolites;Zeatin biosynthesis	M+H	-	pos_3753	Global and overview maps;Amino acid metabolism;Chemical structure transformation maps;Metabolism of terpenoids and polyketides	Metabolism;Metabolism;Metabolism;Metabolism	-	-	-	pos	C11H15N5O3S	298.097	-	-	C00170
Wyerone	metab_3713	C15H14O4				1.31834	1.31146	1.36919	0.0008845	0.002054	4.9139	4.932	5.4278	3.1213	4.1056	3.9246	4.8631	4.6738	3.8258	3.1901	3.3745	3.199	-	43		-	3.2266	20079-30-5	-	M+NH4	Fatty Acyls	pos_3794	-	-	-	HMDB0030947	Fatty acids and conjugates	pos	C15H14O4	276.123	-	Lipids and lipid-like molecules	C08465
P-Coumaroylagmatine	metab_3868	C14H20N4O2				1.2085	1.22094	1.39822	0.02351	0.03769	5.0187	4.6289	4.6419	2.3876	2.6216	2.0613	5.0766	4.8586	5.0347	4.6057	4.4178	4.8323	44.8	-		map01100;map00330	3.61815	-	Metabolic pathways;Arginine and proline metabolism	M+H	-	pos_3950	Global and overview maps;Amino acid metabolism	Metabolism;Metabolism	-	-	-	pos	C14H20N4O2	277.166	-	-	C04498
Feruloylagmatine	metab_3905	C15H22N4O3				1.22674	1.23652	1.31501	0.02141	0.03477	6.0034	5.6749	5.7327	3.1612	3.7938	3.1138	5.9937	5.8324	6.0797	5.4701	5.4564	5.8582	53.5	-		map01100;map00330	3.73018	-	Metabolic pathways;Arginine and proline metabolism	M+H	-	pos_3987	Global and overview maps;Amino acid metabolism	Metabolism;Metabolism	-	-	-	pos	C15H22N4O3	307.176	-	-	C18325
Caffeoquinone	metab_3975	C9H6O4				1.03406	1.02821	1.2545	0.0008096	0.0019	3.915	3.7213	4.0977	3.2605	2.5194	3.239	3.9956	3.867	3.8255	2.9627	3.6878	3.0017	62.2	-		-	3.93318	-	-	M+H	-	pos_4059	-	-	-	-	-	pos	C9H6O4	179.034	-	-	C16828
LysoPE(0:0/18:0)	metab_4082	C23H48NO7P				1.81509	1.8107	0.615898	1.1e-06	7.35e-06	3.3754	3.4112	3.4438	6.0856	4.8703	5.4299	3.3945	3.5134	3.3641	5.8851	5.0826	5.9372	-	74.6		-	4.27688	899443-67-5	-	M+Na	Glycerophospholipids	pos_4166	-	-	-	HMDB0011129	Glycerophosphoethanolamines	pos	C23H48NO7P	504.301	-	Lipids and lipid-like molecules	-
Lunarine	metab_4117	C25H31N3O4				1.23779	1.25546	1.36637	0.0003833	0.0009821	3.7566	3.9412	3.9403	3.0741	3.0726	3.0267	4.4158	5.2123	4.3791	3.143	3.1808	3.2691	52.5	-		-	4.38892	24185-51-1	-	M+H	-	pos_4201	-	-	-	-	-	pos	C25H31N3O4	438.235	-	-	C10603
Artemexitin	metab_4167	C17H14O8				1.0788	1.0951	1.3079	0.001757	0.003789	3.2944	4.0857	3.2753	2.9926	2.9911	2.9451	4.4789	4.3395	4.2811	3.0614	3.0993	3.0703	43.6	-		-	4.5436	-	-	M+H	-	pos_4251	-	-	-	LMPK12112780	-	pos	C17H14O8	347.076	-	-	-
Arg Phe Lys Lys	metab_4192	C27H47N9O5				1.24603	1.26048	0.80383	0.0003943	0.001006	4.6408	4.6766	4.7093	5.2432	5.3377	5.3502	4.6599	4.6272	4.6375	6.3021	6.2766	6.269	57.7	-		-	4.61358	-	-	M+H	-	pos_4276	-	-	-	-	-	pos	C27H47N9O5	578.375	-	-	-
PE(16:1(9Z)/20:3(5Z,8Z,11Z))	metab_4212	C41H74NO8P				2.06017	2.025	0.576264	0.0001034	0.0003117	2.9328	2.9685	3.0011	6.8185	6.8122	6.9504	3.9496	5.3549	5.185	6.6714	6.6601	6.6844	-	35.7		map01100;map00564;map01110;map00563;map04136;map05167;map04138;map05130;map04723;map04140	4.67658	-	Metabolic pathways;Glycerophospholipid metabolism;Biosynthesis of secondary metabolites;Glycosylphosphatidylinositol (GPI)-anchor biosynthesis;Autophagy - other;Kaposi sarcoma-associated herpesvirus infection;Autophagy - yeast;Pathogenic Escherichia coli infection;Retrograde endocannabinoid signaling;Autophagy - animal	M+2Na	Glycerophospholipids	pos_4297	Global and overview maps;Lipid metabolism;Global and overview maps;Glycan biosynthesis and metabolism;Transport and catabolism;Infectious disease: viral;Transport and catabolism;Infectious disease: bacterial;Nervous system;Transport and catabolism	Metabolism;Metabolism;Metabolism;Metabolism;Cellular Processes;Human Diseases;Cellular Processes;Human Diseases;Organismal Systems;Cellular Processes	Lipids	HMDB0008968	Glycerophosphoethanolamines	pos	C41H74NO8P	392.749	Phospholipids	Lipids and lipid-like molecules	C00350
Val Ile Pro Lys Ser	metab_4228	C25H46N6O7				1.25676	1.26328	0.761914	0.004674	0.00907	3.4863	3.5222	4.2925	5.15	4.5674	4.828	4.0536	4.6747	4.8192	6.0414	6.0583	5.9642	38.9	-		-	4.71927	-	-	M+H	-	pos_4313	-	-	-	-	-	pos	C25H46N6O7	543.35	-	-	-
Ile Ile Ser Lys	metab_4231	C21H41N5O6				1.55361	1.54711	0.720238	6.5e-05	0.0002081	3.9144	3.9502	3.9829	5.4731	5.4403	5.5836	3.9335	4.7747	4.8527	6.2715	6.26	6.2533	49.7	-		-	4.72628	-	-	M+H	-	pos_4316	-	-	-	-	-	pos	C21H41N5O6	460.311	-	-	-
Fluvoxamino acid	metab_4271	C14H17F3N2O3				1.11711	1.12844	1.26225	0.003573	0.00713	4.5303	4.8988	4.6936	3.2571	3.2556	3.5687	5.1859	5.1676	5.0368	4.4801	4.2612	4.5581	-	86.9		-	4.85992	88699-91-6	-	M+NH4	Benzene and substituted derivatives	pos_4357	-	-	-	HMDB0060950	Trifluoromethylbenzenes	pos	C14H17F3N2O3	336.155	-	Benzenoids	-
1-O-beta-D-Glucopyranosyl-2,3-di-O-(8-hexadecenoyl)glycerol	metab_4309	C41H74O10				2.30526	2.27984	0.325435	3.03e-05	0.0001078	1.2502	1.1629	0.6669	4.5804	4.8203	4.7814	1.5253	3.7145	1.9011	5.6584	5.7348	5.8211	-	32.2		-	4.96477	-	-	M+2Na	Glycerolipids	pos_4396	-	-	-	HMDB0031133	Glycosylglycerols	pos	C41H74O10	386.257	-	Lipids and lipid-like molecules	-
(3b,21b)-12-Oleanene-3,21,28-triol 28-[arabinosyl-(1->3)-arabinosyl-(1->3)-arabinoside]	metab_4375	C45H74O15				1.77059	1.76569	0.657373	1.06e-10	3.05e-09	3.7326	3.7684	3.801	5.7679	5.8903	5.9023	3.7517	3.719	3.7213	5.6028	5.5394	5.5171	-	80.1		-	5.1748	243468-98-6	-	M+NH4	Prenol lipids	pos_4462	-	-	-	HMDB0033641	Triterpenoids	pos	C45H74O15	872.543	-	Lipids and lipid-like molecules	-
P-Mentha-1,3,5,8-tetraene	metab_4423	C10H12				1.1861	1.17462	1.24955	0.0001732	0.0004902	4.8644	4.8569	4.9221	3.849	3.5673	3.3522	4.8655	4.8889	4.8313	3.9074	4.413	4.3036	71	-		-	5.31463	1195-32-0	-	M+H	Benzene and substituted derivatives	pos_4512	-	-	-	HMDB0029641	Phenylpropenes	pos	C10H12	133.101	-	Benzenoids	-
Chrysin 6-C-alpha-L-arabinopyranoside-8-C-glucoside	metab_4425	C26H28O13				1.27997	1.26342	1.26639	5.63e-05	0.0001844	5.3028	5.4226	5.4071	4.0781	3.7089	3.7786	5.2106	5.0559	4.889	4.1186	4.4797	4.5417	45.7	-		-	5.31463	-	-	M+H	-	pos_4514	-	-	-	LMPK12110139	-	pos	C26H28O13	549.16	-	-	-
His Pro Ile	metab_4436	C17H27N5O4				1.2054	1.22311	1.33126	0.0007454	0.001763	4.0108	4.5189	3.6176	3.3347	3.3332	3.2872	5.004	4.7087	5.0519	3.4036	3.4414	3.4125	75.7	-		-	5.34263	-	-	M+H	-	pos_4525	-	-	-	-	-	pos	C17H27N5O4	366.213	-	-	-
Jubanine B	metab_4443	C43H47N5O6				1.14038	1.16193	1.27152	0.003235	0.006535	4.7804	4.8332	4.2582	3.7694	3.7679	3.7219	5.308	5.6058	5.7845	4.6972	4.2397	3.8472	-	39.9		-	5.35663	60375-08-8	-	M+ACN+H	Carboxylic acids and derivatives	pos_4532	-	-	-	HMDB0030206	Amino acids, peptides, and analogues	pos	C43H47N5O6	771.385	-	Organic acids and derivatives	-
Hyaluronic acid	metab_4450	H2O.[C14H21NO11]n				1.0115	1.00104	1.18162	3.08e-05	0.0001094	4.5101	4.417	4.6409	3.5049	3.7319	3.6985	4.4609	4.3382	4.2538	3.7507	4.0937	3.7505	-	63.8		map04613;map05418	5.37763	9004-61-9	Neutrophil extracellular trap formation;Fluid shear stress and atherosclerosis	M+NH4	Organooxygen compounds	pos_4539	Immune system;Cardiovascular disease	Organismal Systems;Human Diseases	-	HMDB0002061	Carbohydrates and carbohydrate conjugates	pos	H2O.[C14H21NO11]n	415.158	-	Organic oxygen compounds	C00518
Oleanolic acid 3-[glucosyl-(1->4)-xyloside]	metab_4453	C41H66O12				1.62106	1.62546	0.698994	4.85e-06	2.45e-05	3.9469	3.9827	4.0153	5.3403	5.4154	5.2897	3.966	4.3248	3.9356	6.1502	6.1802	6.209	-	72.9		-	5.37763	215171-28-1	-	M+NH4	Prenol lipids	pos_4542	-	-	-	HMDB0036357	Triterpenoids	pos	C41H66O12	768.496	-	Lipids and lipid-like molecules	-
Almeidein	metab_4471	C26H28O13				1.26878	1.25375	1.25298	5.43e-05	0.0001787	5.3509	5.4757	5.5174	3.8034	4.5352	3.9075	5.4329	5.1932	5.154	4.1595	4.6254	4.6052	37.4	-		-	5.44065	-	-	M+H	-	pos_4561	-	-	-	LMPK12110976	-	pos	C26H28O13	549.16	-	-	-
Ovalitenin B	metab_4494	C19H18O4				1.17936	1.16585	1.20838	8.62e-06	3.93e-05	5.4283	5.2466	5.4599	4.2077	4.1673	4.1213	5.0968	5.1733	5.0806	4.4094	4.6536	4.4987	31.5	-		-	5.49668	-	-	M+H	-	pos_4585	-	-	-	LMPK12120583	-	pos	C19H18O4	311.128	-	-	-
Limonene-1,2-epoxide	metab_4501	C10H16O				1.0114	1.01521	1.20168	1.57e-06	9.74e-06	3.8366	3.9281	3.9236	3.303	3.3015	3.2555	4.2664	4.1001	4.0055	3.3719	3.4098	3.3808	42	-		map00903	5.51765	1195-92-2	Limonene and pinene degradation	M+H	Oxepanes	pos_4592	Metabolism of terpenoids and polyketides	Metabolism	-	LMPR0102090015;HMDB0035158	_	pos	C10H16O	153.127	-	Organoheterocyclic compounds	C07271
Xi-3-(4-Isopropylphenyl)-2-methylpropanal	metab_4506	C13H18O				1.13328	1.13017	1.21676	0.0001031	0.0003112	4.8237	4.8126	4.9759	4.1642	3.7512	3.698	5.2174	5.0652	5.0802	4.245	4.4949	4.2799	42.7	-		-	5.53168	-	-	M+H	Prenol lipids	pos_4597	-	-	-	HMDB0037763	Monoterpenoids	pos	C13H18O	191.143	-	Lipids and lipid-like molecules	-
Dhelwangin	metab_4514	C12H16O4				1.07491	1.06516	1.16207	6.43e-06	3.08e-05	5.4714	5.3694	5.5112	4.5127	4.4785	4.4226	5.3972	5.2907	5.3109	4.7743	4.9156	4.7371	-	79		-	5.55265	23800-56-8	-	M+H-2H2O	Organooxygen compounds	pos_4607	-	-	-	HMDB0030703	Carbonyl compounds	pos	C12H16O4	189.091	-	Organic oxygen compounds	-
16-Hydroxy-10-oxohexadecanoic acid	metab_4530	C16H30O4				2.25959	2.24882	2.93416	1.32e-06	8.49e-06	5.1674	5.1133	5.1819	2.6213	2.131	1.475	4.8543	4.7844	4.8453	1.97	1.6471	0.3607	-	56.9		-	5.6157	53833-25-3	-	M+ACN+Na	Fatty Acyls	pos_4625	-	-	-	HMDB0041287	Fatty acids and conjugates	pos	C16H30O4	350.232	-	Lipids and lipid-like molecules	-
4'-Methylliquiritigenin 7-rhamnoside	metab_4569	C22H24O8				1.30986	1.304	1.25104	2.31e-05	9.05e-05	5.7646	5.5977	5.6691	4.3854	4.6041	4.0432	5.8424	5.7654	5.745	4.9938	4.9982	4.4603	-	49.2		-	5.7067	-	-	M+NH4	-	pos_4664	-	-	-	-	-	pos	C22H24O8	434.181	-	-	-
N-Feruloyltyramine	metab_4614	C18H19NO4				1.3692	1.37776	1.40188	0.01404	0.02403	5.6285	6.5209	5.9844	2.488	2.4865	5.119	5.6542	6.0182	6.0272	5.0517	5.2423	5.171	43.7	-		-	5.77668	66648-43-9	-	M+H	Phenols	pos_4713	-	-	-	HMDB0029365	Methoxyphenols	pos	C18H19NO4	314.139	-	Benzenoids	C02717
(1E)-1-(3,4-dihydroxyphenyl)-7-(4-hydroxyphenyl)hept-1-ene-3,5-dione	metab_4615	C19H18O5				1.62036	1.61743	1.63014	0.00675	0.0126	4.8819	6.036	5.7881	2.0955	2.094	2.0484	5.3926	5.825	5.823	4.6072	5.0276	4.8303	-	42.1		-	5.77668	-	-	M+NH4	-	pos_4714	-	-	-	-	-	pos	C19H18O5	344.149	-	-	-
Panaquinquecol 2	metab_4634	C17H24O3				1.28255	1.26912	1.22653	1.03e-06	6.95e-06	5.858	5.6953	5.7657	4.8191	4.6513	4.503	5.552	5.502	5.6409	4.4363	4.9053	4.4163	-	41.7		-	5.80468	133921-58-1	-	M+ACN+Na	Fatty Acyls	pos_4735	-	-	-	HMDB0038938;LMFA05000687	Fatty alcohols	pos	C17H24O3	340.191	-	Lipids and lipid-like molecules	-
Pseudoionone	metab_4646	C13H20O				1.40732	1.41252	1.41694	4.13e-08	4.87e-07	4.1125	4.112	4.1767	3.0119	3.0104	2.9645	4.5056	4.5302	4.4609	3.0808	3.1186	3.0897	57.3	-		-	5.81872	3548-78-5	-	M+H	Prenol lipids	pos_4747	-	-	-	HMDB0032498	Monoterpenoids	pos	C13H20O	193.159	-	Lipids and lipid-like molecules	-
Bakkenolide C	metab_4665	C20H28O5				1.36572	1.36122	1.29421	4.4e-05	0.0001488	5.6363	5.3751	5.5144	4.1858	3.8345	3.7885	5.6307	5.6348	5.6235	4.6367	4.8627	4.5096	-	34		-	5.8397	18456-00-3	-	M+ACN+Na	Prenol lipids	pos_4767	-	-	-	HMDB0034999	Terpene lactones	pos	C20H28O5	412.212	-	Lipids and lipid-like molecules	-
1-Acetoxypinoresinol	metab_4692	C22H24O8				1.29446	1.28357	1.23494	6.18e-06	2.98e-05	5.8536	5.7295	5.9075	4.2716	4.6251	4.4907	5.6929	5.6935	5.5644	4.5964	5.1139	4.7904	30.9	-		-	5.8747	81426-14-4	-	M+H	Furanoid lignans	pos_4798	-	-	-	HMDB0033280	_	pos	C22H24O8	417.154	-	Lignans, neolignans and related compounds	C10544
6''-O-(3-Hydroxy-3-methylglutaroyl)astragalin	metab_4735	C27H28O15				1.09273	1.0944	1.25812	0.03598	0.05471	6.1942	5.2809	5.4752	4.3889	5.1822	2.5617	6.3217	6.0636	5.9918	5.9241	4.9651	5.0608	-	53.7		-	5.91668	-	-	M+CH3OH+H	-	pos_4843	-	-	-	-	-	pos	C27H28O15	625.176	-	-	-
2,2,4,4-Tetramethyl-6-(1-oxobutyl)-1,3,5-cyclohexanetrione	metab_4738	C14H20O4				1.11412	1.11784	1.2075	0.0005676	0.001385	5.2582	5.2465	5.403	4.3948	5.0848	4.3377	5.396	5.3083	5.4419	4.3112	3.738	4.6783	45	-		-	5.9237	-	-	M+H	Prenol lipids	pos_4846	-	-	-	HMDB0033197	Monoterpenoids	pos	C14H20O4	253.141	-	Lipids and lipid-like molecules	-
Rhamnetin	metab_4739	C16H12O7				1.38015	1.38642	1.44922	0.02168	0.03515	6.0163	5.3828	5.444	4.3159	2.0164	1.9709	6.0201	5.8544	5.8741	5.5274	4.9282	5.112	73.6	-		-	5.9237	90-19-7	-	M+H	-	pos_4847	-	-	-	LMPK12112624	-	pos	C16H12O7	317.066	-	-	C10176
Enokipodin D	metab_4753	C15H18O4				1.0181	1.00103	1.15758	0.001094	0.002479	5.789	5.7898	5.7953	5.0847	5.1742	4.8501	5.2491	5.3548	5.3865	4.3609	4.8534	4.503	-	58.4		-	5.93787	359701-29-4	-	M+NH4	Prenol lipids	pos_4863	-	-	-	HMDB0038399	Quinone and hydroquinone lipids	pos	C15H18O4	280.155	-	Lipids and lipid-like molecules	-
5-(6-hydroxy-5-methoxy-1-benzofuran-2-yl)benzene-1,3-diol	metab_4754	C15H12O5				1.39622	1.39204	1.36917	1.26e-05	5.41e-05	5.0215	4.778	4.8937	3.336	3.3345	3.2885	4.6506	4.722	4.8212	4.2802	3.4427	3.4138	-	46.7		-	5.93787	-	-	M+CH3OH+H	-	pos_4864	-	-	-	-	-	pos	C15H12O5	305.102	-	-	-
2',4',5,7-Tetramethoxy-8-methylflavanone	metab_4789	C20H22O6				1.39686	1.38315	1.26376	7.98e-07	5.71e-06	6.0777	5.9122	6.1267	4.5874	4.8761	4.262	5.9144	5.8614	5.7824	4.7261	4.8386	4.938	60.2	-		-	5.96588	-	-	M+H	-	pos_4901	-	-	-	LMPK12140503	-	pos	C20H22O6	359.149	-	-	-
Isoorientin 2''-[feruloyl-(->6)-glucoside]	metab_4804	C37H38O19				1.88612	1.87136	1.62503	1.13e-05	4.93e-05	6.1371	6.0231	6.1641	3.4381	3.4366	3.3906	6.0847	6.0472	6.0808	3.507	5.1967	3.5159	-	74.6		-	5.97287	-	-	M+Na	-	pos_4917	-	-	-	-	-	pos	C37H38O19	809.19	-	-	-
Actinidic acid	metab_4816	C30H46O5				2.26783	2.26465	0.538584	5.83e-18	2.02e-15	3.711	3.7468	3.7794	6.925	6.9892	6.8993	3.7301	3.6974	3.6996	6.9495	6.8787	6.8797	-	43		-	5.97985	341971-45-7	-	M+ACN+Na	Prenol lipids	pos_4929	-	-	-	LMPR0106180010;HMDB0037963	Triterpenoids	pos	C30H46O5	550.352	-	Lipids and lipid-like molecules	-
4-(dimethylamino)-1-(2-hydroxyphenyl)-3-methyl-2-phenylbutan-2-yl propanoate	metab_4829	C22H29NO3				1.27981	1.29484	1.31155	0.0001609	0.0004594	4.3407	4.6151	4.7342	3.7763	3.7748	3.7289	5.4042	5.4954	5.3907	3.8453	3.8831	3.8541	-	41.6		-	5.98685	-	-	M+Na	-	pos_4943	-	-	-	-	-	pos	C22H29NO3	378.203	-	-	-
Madlongiside C	metab_4893	C35H56O10				2.56544	2.5627	0.266667	2.34e-14	2.13e-12	1.4718	1.5064	1.5381	5.5885	5.6442	5.5056	1.4903	1.4587	1.4609	5.6899	5.7419	5.3107	-	36		-	6.03585	67258-70-2	-	M+ACN+H	Prenol lipids	pos_5009	-	-	-	HMDB0037904	Triterpenoids	pos	C35H56O10	678.428	-	Lipids and lipid-like molecules	-
3-hydroxyhexanoyl carnitine	metab_4915	C14H27NO5				2.10622	2.09873	1.78006	7.73e-10	1.69e-08	6.2854	6.305	6.3948	3.5065	3.3879	3.455	6.3527	6.3124	6.2778	3.6838	4.0773	3.1978	-	32.5		-	6.07085	-	-	M+H-H2O	-	pos_5031	-	-	-	-	-	pos	C14H27NO5	272.186	-	-	-
Balanitesin	metab_4947	C60H98O29				1.48755	1.48338	0.796706	9.1e-08	9.39e-07	5.6774	5.7048	5.2401	7.0769	7.092	7.0216	5.3104	5.52	5.6314	6.7835	6.8185	6.7319	-	30.3		-	6.09187	212369-13-6	-	M+2Na	Steroids and steroid derivatives	pos_5063	-	-	-	HMDB0032818	Steroidal glycosides	pos	C60H98O29	664.294	-	Lipids and lipid-like molecules	-
Pregnanediol-3-glucuronide	metab_5034	C27H44O8				1.10771	1.15455	1.40052	0.03846	0.05793	3.5195	3.5553	3.5879	3.3051	3.3035	3.2576	6.1831	6.0101	6.0769	3.999	3.4118	3.3828	-	94.2		map01100;map00040;map04976;map00053;map01240	6.19023	1852-49-9	Metabolic pathways;Pentose and glucuronate interconversions;Bile secretion;Ascorbate and aldarate metabolism;Biosynthesis of cofactors	M+CH3OH+H	Steroids and steroid derivatives	pos_5154	Global and overview maps;Carbohydrate metabolism;Digestive system;Carbohydrate metabolism;Global and overview maps	Metabolism;Metabolism;Organismal Systems;Metabolism;Metabolism	-	LMST05010049;HMDB0010318;HMDB0010352	Steroidal glycosides	pos	C27H44O8	529.335	-	Lipids and lipid-like molecules	C03033
Oryzalide A	metab_5064	C19H28O4				1.73972	1.73412	1.50359	1.57e-09	3.11e-08	5.7624	5.4752	5.6351	3.8865	3.6187	3.5727	5.7444	5.6205	5.6947	3.6891	4.1028	3.698	-	75.8		-	6.22523	128500-67-4	-	M+ACN+H	Prenol lipids	pos_5185	-	-	-	HMDB0037591	Terpene lactones	pos	C19H28O4	362.233	-	Lipids and lipid-like molecules	-
Annocherin A	metab_5089	C24H38O5				1.3142	1.30514	1.20248	2.58e-07	2.27e-06	6.6946	6.5397	6.5219	5.5151	5.6424	5.2745	6.4904	6.3766	6.3609	5.2728	5.5297	5.181	-	40.4		-	6.23923	218281-62-0	-	M+ACN+H	Flavonoids	pos_5210	-	-	-	HMDB0033399	Flavonoid glycosides	pos	C24H38O5	448.306	-	Phenylpropanoids and polyketides	-
Ixocarpanolide	metab_5090	C28H40O6				1.46246	1.45366	1.3266	3.07e-06	1.68e-05	6.0017	5.4332	5.6069	4.3957	4.4078	3.6523	5.7082	5.612	5.514	4.4578	4.4117	4.2128	-	72.1		-	6.23923	108157-59-1	-	M+NH4	Steroids and steroid derivatives	pos_5211	-	-	-	HMDB0033899	Steroid lactones	pos	C28H40O6	490.317	-	Lipids and lipid-like molecules	-
Monic acid	metab_5125	C18H30O6				1.65704	1.65452	1.4662	3.16e-08	3.85e-07	5.5323	5.5553	5.6821	3.6891	3.544	4.2019	5.3806	5.269	5.3792	3.655	3.6522	3.6233	-	53.9		-	6.26723	-	-	M+NH4	Fatty Acyls	pos_5249	-	-	-	HMDB0061154	Fatty acids and conjugates	pos	C18H30O6	360.238	-	Lipids and lipid-like molecules	-
13,14-dihydro-15-keto-tetranor PGF1beta	metab_5138	C16H28O5				1.63388	1.62282	1.46392	4.33e-08	5.06e-07	5.3408	5.2559	5.4197	3.4265	3.9369	3.379	5.3468	5.1283	5.2765	3.4954	3.9624	3.5042	46.2	-		-	6.27425	-	-	M+H-H2O	-	pos_5263	-	-	-	-	-	pos	C16H28O5	283.19	-	-	-
Val Phe Phe Thr	metab_5140	C27H36N4O6				1.2609	1.27824	1.32238	0.0002282	0.0006237	4.7753	3.8395	4.7376	3.5892	3.5877	3.5417	5.2749	5.0823	5.0373	3.6581	3.696	3.667	34.4	-		-	6.27425	-	-	M+H	-	pos_5265	-	-	-	-	-	pos	C27H36N4O6	513.267	-	-	-
10-Nitrolinoleic acid	metab_5154	C18H31NO4				1.25241	1.24537	1.21114	6.48e-08	7.04e-07	5.7703	5.5999	5.6341	4.7587	4.6903	4.3681	5.6649	5.6218	5.7488	4.7472	4.763	4.7741	-	39.9		-	6.28822	774603-04-2	-	M+H-2H2O	Fatty Acyls	pos_5280	-	-	-	HMDB0005049	Lineolic acids and derivatives	pos	C18H31NO4	290.211	-	Lipids and lipid-like molecules	C13800
2,3-dinor-PGE1	metab_5187	C18H30O5				1.37453	1.36746	1.27616	1.46e-05	6.13e-05	5.8751	5.8565	5.941	4.6995	4.9537	4.7323	5.7439	5.5965	5.6711	3.9218	4.5878	4.2857	41.7	-		-	6.32323	-	-	M+H	-	pos_5316	-	-	-	LMFA03010169	-	pos	C18H30O5	327.216	-	-	-
12-OPDA	metab_5206	C18H28O3				1.04535	1.03375	1.11645	3.4e-06	1.83e-05	6.7217	6.9422	6.7312	5.8981	6.252	5.8308	6.7358	6.6044	6.7058	6.0533	6.0998	6.0857	90.9	-		map01100;map00592;map01110	6.34418	85551-10-6	Metabolic pathways;alpha-Linolenic acid metabolism;Biosynthesis of secondary metabolites	M+H	Fatty Acyls	pos_5340	Global and overview maps;Lipid metabolism;Global and overview maps	Metabolism;Metabolism;Metabolism	-	HMDB0301804	Eicosanoids	pos	C18H28O3	293.211	-	Lipids and lipid-like molecules	C01226
Cascarillin	metab_5235	C22H32O7				1.41543	1.40553	1.30359	6.04e-06	2.93e-05	5.8694	5.5419	5.4793	4.3399	4.4955	3.6309	5.6046	5.5938	5.6602	4.4035	4.4259	4.5964	44.9	-		-	6.36523	10118-56-6	-	M+H	Prenol lipids	pos_5372	-	-	-	HMDB0036836	Diterpenoids	pos	C22H32O7	409.22	-	Lipids and lipid-like molecules	C09071
7-Ketodeoxycholic acid	metab_5248	C24H38O5				1.10203	1.09616	1.1423	3.31e-08	4e-07	6.2381	6.0583	6.168	5.3166	5.4	5.2311	6.1516	6.1171	6.1098	5.3609	5.5572	5.3909	-	63.5		-	6.37923	911-40-0	-	M+NH4	Steroids and steroid derivatives	pos_5387	-	-	-	HMDB0000391	Bile acids, alcohols and derivatives	pos	C24H38O5	424.306	-	Lipids and lipid-like molecules	-
10,20-Dihydroxyeicosanoic acid	metab_5270	C20H40O4				1.07348	1.06667	1.12395	6.51e-06	3.12e-05	6.9761	7.0713	6.8037	5.9554	6.0267	5.9588	6.823	6.7933	6.6086	6.3022	6.0714	6.231	-	76		-	6.40022	120727-26-6	-	M+NH4	Fatty Acyls	pos_5414	-	-	-	HMDB0031923	Fatty acids and conjugates	pos	C20H40O4	362.326	-	Lipids and lipid-like molecules	-
13'-Hydroxy-gamma-tocotrienol	metab_5272	C28H42O3				1.02866	1.03795	1.15122	0.0004281	0.00108	5.6771	5.9896	5.7558	4.8363	4.9782	5.056	6.2102	6.1479	6.0753	5.4938	5.162	5.6176	-	75.5		-	6.40022	-	-	M+ACN+Na	-	pos_5416	-	-	-	-	-	pos	C28H42O3	490.332	-	-	-
MG(19:0/0:0/0:0)	metab_5349	C22H44O4				1.20782	1.19498	1.20528	0.0001542	0.0004428	5.7972	5.9705	5.9079	4.8703	4.5367	4.3103	5.9819	5.7195	5.9582	5.0921	5.4103	5.0949	-	55		-	6.48407	-	-	M+NH4	Glycerolipids	pos_5513	-	-	-	HMDB0072839	Monoradylglycerols	pos	C22H44O4	390.358	-	Lipids and lipid-like molecules	-
(+/-)-threo-1-(p-Hydroxyphenyl)propylene glycol 4'-glucoside	metab_5355	C15H22O8				1.05787	1.04957	1.14683	8.98e-06	4.08e-05	5.8151	5.7713	5.7241	4.9118	4.867	4.6809	5.6677	5.7236	5.6472	5.1216	5.1255	5.2445	-	31.7		-	6.4909	-	-	M+H-2H2O	-	pos_5523	-	-	-	-	-	pos	C15H22O8	295.118	-	-	-
Sphinganine	metab_5356	C18H39NO2				1.0312	1.01788	1.11475	2.5e-05	9.66e-05	6.7809	6.8274	6.9028	6.1103	5.9247	5.833	6.8567	6.633	6.8021	6.1243	6.4549	6.1504	82.4	-		map00600;map01100;map04071	6.4909	764-22-7	Sphingolipid metabolism;Metabolic pathways;Sphingolipid signaling pathway	M+H	Organonitrogen compounds	pos_5524	Lipid metabolism;Global and overview maps;Signal transduction	Metabolism;Metabolism;Environmental Information Processing	-	LMSP01020001;764-22-7;HMDB0000269;HMDB0242634	Amines	pos	C18H39NO2	302.305	-	Organic nitrogen compounds	C00836
PGE3 1,15-lactone	metab_5374	C20H28O4				1.28684	1.26254	1.23125	0.001566	0.003421	6.2181	7.2257	6.4764	5.1414	5.4924	4.1504	6.497	6.3019	6.3807	5.6577	5.6301	5.6883	39.9	-		-	6.51173	-	-	M+H	-	pos_5547	-	-	-	LMFA03010199	-	pos	C20H28O4	333.204	-	-	-
3-Hydroxycapric acid	metab_5375	C10H20O3				1.25942	1.25583	1.23773	0.0003275	0.0008532	5.7882	6.0435	5.7862	4.4318	4.2797	4.2338	5.8193	5.9642	5.9921	5.2408	5.0633	5.3479	-	63.4		-	6.51173	19526-23-9	-	2M+ACN+H	Hydroxy acids and derivatives	pos_5548	-	-	-	HMDB0002203	Medium-chain hydroxy acids and derivatives	pos	C10H20O3	418.316	-	Organic acids and derivatives	-
MG(a-21:0/0:0/0:0)[rac]	metab_5422	C24H48O4				1.03334	1.02068	1.13835	3.95e-05	0.0001354	5.691	5.8758	6.0419	5.1037	4.9182	4.9914	5.9323	5.7252	5.836	5.0729	5.5197	5.2283	-	41		-	6.56048	-	-	M+NH4	Glycerolipids	pos_5605	-	-	-	HMDB0072855	Monoradylglycerols	pos	C24H48O4	418.389	-	Lipids and lipid-like molecules	-
Tyr Tyr Met Phe	metab_5555	C32H38N4O7S				1.55024	1.57082	1.42031	6.46e-05	0.0002071	5.5984	5.4465	5.1769	3.4747	4.8002	4.1856	5.9299	6.0107	6.3272	4.1689	3.5814	4.0701	45.9	-		-	6.65842	-	-	M+H	-	pos_5749	-	-	-	-	-	pos	C32H38N4O7S	623.249	-	-	-
Tryptophyl-Hydroxyproline	metab_5698	C16H19N3O4				1.51743	1.54254	1.52008	0.01032	0.01835	5.2772	5.3219	5.7957	3.9897	4.7391	4.4702	6.2348	6.8405	7.0928	5.1026	4.566	1.1894	-	46.8		-	6.7983	844640-75-1	-	2M+H	Carboxylic acids and derivatives	pos_5901	-	-	-	HMDB0029084	Amino acids, peptides, and analogues	pos	C16H19N3O4	635.287	-	Organic acids and derivatives	-
PE(19:1(9Z)/22:0)	metab_5934	C46H90NO8P				1.71908	1.65947	0.570696	0.01052	0.01866	1.522	1.5568	1.5885	5.936	6.1015	6.128	5.0378	5.0339	4.6327	5.4586	5.2835	5.0384	39.8	-		-	7.06332	-	-	M+H	-	pos_6164	-	-	-	LMGP02010819	-	pos	C46H90NO8P	816.642	-	-	-
PE(P-20:0/19:1(9Z))	metab_5947	C44H86NO7P				2.27875	2.22917	0.377472	0.000768	0.00181	1.0055	1.0379	1.0676	5.9905	6.102	6.2058	4.935	4.4702	0.9953	5.7848	5.8805	5.8335	40.2	-		-	7.0773	-	-	M+H	-	pos_6177	-	-	-	LMGP02030080	-	pos	C44H86NO7P	772.614	-	-	-
Unknown 370	metab_5991	C27H40O3				1.03429	1.02673	1.15113	0.0002457	0.0006652	5.5656	6.0798	5.6115	4.6366	4.993	4.7294	5.9373	5.5521	5.7107	5.2054	5.1831	5.1892	-	30.2		-	7.11913	53905-14-9	-	M+H-2H2O	Prenol lipids	pos_6223	-	-	-	HMDB0039022	Sesterterpenoids	pos	C27H40O3	377.284	-	Lipids and lipid-like molecules	-
PC(18:2(9Z,12Z)/18:3(9Z,12Z,15Z))	metab_6047	C44H78NO8P				2.04946	2.05535	2.14561	9.08e-07	6.32e-06	4.8723	5.4915	5.2635	2.1014	2.0999	3.581	5.1821	5.0648	4.8915	2.1698	2.2074	2.1786	-	54		map01100;map00564;map01110;map00590;map00591;map00592;map05231;map04723	7.18913	85046-19-1	Metabolic pathways;Glycerophospholipid metabolism;Biosynthesis of secondary metabolites;Arachidonic acid metabolism;Linoleic acid metabolism;alpha-Linolenic acid metabolism;Choline metabolism in cancer;Retrograde endocannabinoid signaling	M+H	Glycerophospholipids	pos_6281	Global and overview maps;Lipid metabolism;Global and overview maps;Lipid metabolism;Lipid metabolism;Lipid metabolism;Cancer: overview;Nervous system	Metabolism;Metabolism;Metabolism;Metabolism;Metabolism;Metabolism;Human Diseases;Organismal Systems	Lipids	LMGP01011626;HMDB0008141	Glycerophosphocholines	pos	C44H78NO8P	780.554	Phospholipids	Lipids and lipid-like molecules	C00157
PC(18:3(9Z,12Z,15Z)/16:1(9Z))	metab_6123	C42H76NO8P				1.5617	1.56408	1.51054	0.003812	0.007558	6.1096	5.4138	5.8864	2.7109	2.7094	2.6635	5.7279	5.867	5.8068	4.9137	4.8292	5.2169	36.9	-		map01100;map00564;map01110;map00590;map00591;map00592;map05231;map04723	7.29413	-	Metabolic pathways;Glycerophospholipid metabolism;Biosynthesis of secondary metabolites;Arachidonic acid metabolism;Linoleic acid metabolism;alpha-Linolenic acid metabolism;Choline metabolism in cancer;Retrograde endocannabinoid signaling	M+H	Glycerophospholipids	pos_6364	Global and overview maps;Lipid metabolism;Global and overview maps;Lipid metabolism;Lipid metabolism;Lipid metabolism;Cancer: overview;Nervous system	Metabolism;Metabolism;Metabolism;Metabolism;Metabolism;Metabolism;Human Diseases;Organismal Systems	Lipids	LMGP01011678;HMDB0008200	Glycerophosphocholines	pos	C42H76NO8P	754.544	Phospholipids	Lipids and lipid-like molecules	C00157
PG(a-13:0/i-22:0)	metab_6233	C41H81O10P				1.03983	1.03848	1.13331	8e-05	0.0002496	6.7119	6.2432	6.2036	5.5005	5.4524	5.3656	6.1425	6.4823	6.3711	5.8043	5.806	5.7345	-	56.3		map01100;map00564	7.43418	-	Metabolic pathways;Glycerophospholipid metabolism	M+H	Glycerophospholipids	pos_6480	Global and overview maps;Lipid metabolism	Metabolism;Metabolism	Lipids	HMDB0116652	Glycerophosphoglycerols	pos	C41H81O10P	765.565	Phospholipids	Lipids and lipid-like molecules	C00344
DG(18:0/18:3(9Z,12Z,15Z)/0:0)	metab_6236	C39H70O5				1.07533	1.06734	1.14138	1.33e-05	5.66e-05	6.0597	6.1276	6.4286	5.5131	5.1423	5.4499	6.1246	6.2828	5.9844	5.3218	5.647	5.3486	-	62.7		map05214;map05167;map04650;map05163;map04750;map05235;map04015;map04014;map04659;map04540;map04010;map04012;map05022;map04370;map04371;map04072;map04071;map04975;map05143;map05012;map05231;map05146;map04919;map05200;map04961;map04745;map04921;map04920;map04923;map04925;map05017;map04625;map04929;map04726;map04725;map04724;map04723;map04722;map05223;map04720;map04666;map05170;map04664;map04658;map…	7.44118	-	Glioma;Kaposi sarcoma-associated herpesvirus infection;Natural killer cell mediated cytotoxicity;Human cytomegalovirus infection;Inflammatory mediator regulation of TRP channels;PD-L1 expression and PD-1 checkpoint pathway in cancer;Rap1 signaling pathway;Ras signaling pathway;Th17 cell differentiation;Gap junction;MAPK signaling pathway;ErbB signaling pathway;Pathways of neurodegeneration - mult…	M+H-H2O	Fatty Acyls	pos_6483	Cancer: specific types;Infectious disease: viral;Immune system;Infectious disease: viral;Sensory system;Cancer: overview;Signal transduction;Signal transduction;Immune system;Cellular community - eukaryotes;Signal transduction;Signal transduction;Neurodegenerative disease;Signal transduction;Signal transduction;Signal transduction;Signal transduction;Digestive system;Infectious disease: parasitic…	Human Diseases;Human Diseases;Organismal Systems;Human Diseases;Organismal Systems;Human Diseases;Environmental Information Processing;Environmental Information Processing;Organismal Systems;Cellular Processes;Environmental Information Processing;Environmental Information Processing;Human Diseases;Environmental Information Processing;Environmental Information Processing;Environmental Information …	-	HMDB0007163	Lineolic acids and derivatives	pos	C39H70O5	601.519	-	Lipids and lipid-like molecules	C00165
PC(16:0/18:2(9Z,12Z))	metab_6238	C42H80NO8P				1.00198	1.00187	1.1341	4.1e-05	0.0001399	5.6195	5.7609	5.8327	4.8379	4.9535	4.9536	5.9426	5.835	5.7679	5.3522	5.2468	5.3016	-	59.3		map01100;map00564;map01110;map00590;map00591;map00592;map05231;map04723	7.44118	17708-90-6;6931-84-6	Metabolic pathways;Glycerophospholipid metabolism;Biosynthesis of secondary metabolites;Arachidonic acid metabolism;Linoleic acid metabolism;alpha-Linolenic acid metabolism;Choline metabolism in cancer;Retrograde endocannabinoid signaling	M+H	Glycerophospholipids	pos_6485	Global and overview maps;Lipid metabolism;Global and overview maps;Lipid metabolism;Lipid metabolism;Lipid metabolism;Cancer: overview;Nervous system	Metabolism;Metabolism;Metabolism;Metabolism;Metabolism;Metabolism;Human Diseases;Organismal Systems	Lipids	HMDB0007973;6931-84-6;LMGP01010594	Glycerophosphocholines	pos	C42H80NO8P	758.57	Phospholipids	Lipids and lipid-like molecules	C00157
Cer(d16:2(4E,6E)/20:1(11Z))	metab_6258	C36H67NO3				1.13947	1.11747	1.16151	0.0001497	0.0004309	6.3225	6.7436	6.6544	5.6753	5.2555	5.4935	6.181	6.1697	5.9839	5.2648	5.7451	5.3295	88.9	-		-	7.46215	-	-	M+H	-	pos_6505	-	-	-	LMSP02010064	-	pos	C36H67NO3	562.519	-	-	-
Cer(t18:0/16:0(2OH))	metab_6312	C34H69NO5				1.03813	1.03749	1.13842	0.0003593	0.0009272	6.445	6.2762	6.7992	5.8318	5.6277	5.9822	6.2582	6.3607	6.1043	5.2843	5.3635	5.5047	81.9	-		-	7.52502	-	-	M+H	-	pos_6562	-	-	-	LMSP02030015	-	pos	C34H69NO5	572.525	-	-	-
Artabsinolide D	metab_6346	C15H22O5				1.01547	1.00482	1.10797	2.47e-08	3.13e-07	6.5823	6.6782	6.6801	5.9215	5.9344	5.8541	6.5517	6.479	6.4979	5.9449	6.0167	5.9485	-	71.2		-	7.56002	81907-04-2	-	M+H	Lactones	pos_6597	-	-	-	HMDB0034941	Gamma butyrolactones	pos	C15H22O5	283.151	-	Organoheterocyclic compounds	-
Isopropyl linoleate	metab_6373	C21H38O2				1.01308	1.00365	1.09641	3.72e-07	3.05e-06	7.3199	7.447	7.5481	6.6952	6.6443	6.7031	7.3826	7.3588	7.2322	6.7361	6.8868	6.7251	36.1	-		-	7.588	-	-	M+H	-	pos_6625	-	-	-	-	-	pos	C21H38O2	323.294	-	-	-
5beta-Cholestane-3alpha,7alpha,24,26-tetrol	metab_6395	C27H48O4				1.26711	1.26514	1.25634	0.003213	0.006495	5.8141	6.4014	5.9916	4.1944	5.4371	4.0748	6.907	6.3269	6.315	5.7293	5.6292	4.9911	-	57.6		-	7.60202	-	-	2M+K	Steroids and steroid derivatives	pos_6648	-	-	-	LMST04030023;HMDB0062417	Bile acids, alcohols and derivatives	pos	C27H48O4	911.673	-	Lipids and lipid-like molecules	-
Theasapogenol A	metab_6398	C30H50O6				1.20061	1.19517	1.18271	1.19e-07	1.18e-06	5.9009	6.1424	5.8971	4.9374	4.959	5.0289	5.9615	5.8302	5.8046	5.1751	5.1026	4.8472	-	50.3		-	7.60902	13844-22-9	-	M+2Na-H	Prenol lipids	pos_6652	-	-	-	HMDB0034519	Triterpenoids	pos	C30H50O6	551.329	-	Lipids and lipid-like molecules	-
Alpha-Chaconine	metab_6412	C45H73NO14				1.46566	1.46496	0.76487	2.01e-09	3.85e-08	4.4074	4.3849	4.4175	5.9199	5.9546	5.7353	4.3682	4.3355	4.4734	5.6237	5.7078	5.5613	-	38		-	7.61602	20562-03-2	-	M+ACN+H	Steroids and steroid derivatives	pos_6666	-	-	-	HMDB0039353	Steroidal glycosides	pos	C45H73NO14	893.542	-	Lipids and lipid-like molecules	C10796
PS(22:2(13Z,16Z)/22:6(4Z,7Z,10Z,13Z,16Z,19Z))	metab_6414	C50H82NO10P				1.71149	1.70819	0.705825	4.72e-12	2.04e-10	4.3576	4.3935	4.4261	6.246	6.307	6.3202	4.3767	4.3441	4.3463	6.124	6.1665	6.0205	-	57.2		map01100;map00564;map01110;map05146;map05322;map00260;map05140	7.61602	-	Metabolic pathways;Glycerophospholipid metabolism;Biosynthesis of secondary metabolites;Amoebiasis;Systemic lupus erythematosus;Glycine, serine and threonine metabolism;Leishmaniasis	M+ACN+Na	Glycerophospholipids	pos_6668	Global and overview maps;Lipid metabolism;Global and overview maps;Infectious disease: parasitic;Immune disease;Amino acid metabolism;Infectious disease: parasitic	Metabolism;Metabolism;Metabolism;Human Diseases;Human Diseases;Metabolism;Human Diseases	Lipids	HMDB0112785;LMGP03010786	Glycerophosphoserines	pos	C50H82NO10P	951.584	Phospholipids	Lipids and lipid-like molecules	C02737
N-Stearoylsphingosine	metab_6458	C36H71NO3				1.53414	1.51651	1.40596	7.6e-05	0.0002384	5.1677	6.5116	5.8166	3.6904	4.0021	4.3204	5.4008	5.2691	4.9758	3.7594	4.0315	3.7683	-	67.9		map01100;map05140;map00600;map04933;map04920;map04071;map05415;map04217;map04722;map04931	7.65802	2304-81-6	Metabolic pathways;Leishmaniasis;Sphingolipid metabolism;AGE-RAGE signaling pathway in diabetic complications;Adipocytokine signaling pathway;Sphingolipid signaling pathway;Diabetic cardiomyopathy;Necroptosis;Neurotrophin signaling pathway;Insulin resistance	M+Na	Sphingolipids	pos_6716	Global and overview maps;Infectious disease: parasitic;Lipid metabolism;Endocrine and metabolic disease;Endocrine system;Signal transduction;Cardiovascular disease;Cell growth and death;Nervous system;Endocrine and metabolic disease	Metabolism;Human Diseases;Metabolism;Human Diseases;Organismal Systems;Environmental Information Processing;Human Diseases;Cellular Processes;Organismal Systems;Human Diseases	-	HMDB0004950	Ceramides	pos	C36H71NO3	588.536	-	Lipids and lipid-like molecules	C00195
CE(MonoMe(13,5))	metab_6499	C50H84O3				1.36259	1.35835	1.29684	8.65e-05	0.000267	6.0329	5.5476	5.569	4.3977	3.7645	4.3507	4.8667	5.8	5.8654	4.5059	4.4646	4.4915	-	55.5		-	7.67202	-	-	M+ACN+Na	Steroids and steroid derivatives	pos_6758	-	-	-	HMDB0061674	Steroid esters	pos	C50H84O3	796.665	-	Lipids and lipid-like molecules	-
7a-Hydroxy-5b-cholanic acid	metab_6500	C24H40O3				1.23369	1.22418	1.20708	1.25e-07	1.23e-06	5.6465	5.7348	5.4865	4.667	4.7307	4.4206	5.5735	5.5494	5.5512	4.5537	4.8628	4.5487	-	74.3		-	7.67902	28083-34-3	-	M+H	Steroids and steroid derivatives	pos_6761	-	-	-	HMDB0002492	Bile acids, alcohols and derivatives	pos	C24H40O3	377.305	-	Lipids and lipid-like molecules	-
Cer(d16:1(4E)/20:0(2OH))	metab_6518	C36H71NO4				1.15624	1.12917	1.2057	0.001255	0.002804	5.6405	6.4566	5.9577	4.7781	4.865	4.7711	5.7301	5.2692	5.2019	4.3481	5.1262	4.5212	93.1	-		-	7.69303	-	-	M+H	-	pos_6781	-	-	-	LMSP02010084	-	pos	C36H71NO4	582.546	-	-	-
DG(15:0/22:5(7Z,10Z,13Z,16Z,19Z)/0:0)	metab_6536	C40H68O5				1.1646	1.16175	1.13642	2.59e-07	2.27e-06	7.2868	7.151	7.2669	6.321	6.2192	6.2089	7.2126	7.3169	7.1975	6.6204	6.5089	6.3443	-	40.4		map05214;map05167;map04650;map05163;map04750;map05235;map04015;map04014;map04659;map04540;map04010;map04012;map05022;map04370;map04371;map04072;map04071;map04975;map05143;map05012;map05231;map05146;map04919;map05200;map04961;map04745;map04921;map04920;map04923;map04925;map05017;map04625;map04929;map04726;map04725;map04724;map04723;map04722;map05223;map04720;map04666;map05170;map04664;map04658;map…	7.74905	-	Glioma;Kaposi sarcoma-associated herpesvirus infection;Natural killer cell mediated cytotoxicity;Human cytomegalovirus infection;Inflammatory mediator regulation of TRP channels;PD-L1 expression and PD-1 checkpoint pathway in cancer;Rap1 signaling pathway;Ras signaling pathway;Th17 cell differentiation;Gap junction;MAPK signaling pathway;ErbB signaling pathway;Pathways of neurodegeneration - mult…	M+CH3OH+H	Glycerolipids	pos_6800	Cancer: specific types;Infectious disease: viral;Immune system;Infectious disease: viral;Sensory system;Cancer: overview;Signal transduction;Signal transduction;Immune system;Cellular community - eukaryotes;Signal transduction;Signal transduction;Neurodegenerative disease;Signal transduction;Signal transduction;Signal transduction;Signal transduction;Digestive system;Infectious disease: parasitic…	Human Diseases;Human Diseases;Organismal Systems;Human Diseases;Organismal Systems;Human Diseases;Environmental Information Processing;Environmental Information Processing;Organismal Systems;Cellular Processes;Environmental Information Processing;Environmental Information Processing;Human Diseases;Environmental Information Processing;Environmental Information Processing;Environmental Information …	-	HMDB0007091	Diradylglycerols	pos	C40H68O5	661.54	-	Lipids and lipid-like molecules	C00165
Lactariamide B	metab_6663	C37H71NO4				1.17791	1.18096	1.17386	3.58e-06	1.9e-05	6.2437	6.3322	6.1795	5.2499	5.2733	5.3996	6.3379	6.1273	5.9653	5.5666	4.9589	5.2327	-	84.9		-	7.82622	-	-	M+CH3OH+H	Sphingolipids	pos_6932	-	-	-	HMDB0039077	Ceramides	pos	C37H71NO4	626.572	-	Lipids and lipid-like molecules	-
6-Deoxodolichosterone	metab_6687	C28H48O4				1.27231	1.26775	1.28491	0.004815	0.009308	5.374	6.2821	6.0451	3.5418	4.257	3.9022	5.5678	6.0488	6.1812	5.5414	5.1451	5.2417	-	34.1		-	7.86125	87833-55-4	-	M+H-H2O	Steroids and steroid derivatives	pos_6958	-	-	-	HMDB0034332	Bile acids, alcohols and derivatives	pos	C28H48O4	431.352	-	Lipids and lipid-like molecules	-
DG(18:0/18:3(6Z,9Z,12Z)/0:0)	metab_6689	C39H70O5				1.32388	1.32303	1.26881	3.12e-05	0.0001107	5.4811	5.9537	5.6709	4.6193	4.6134	4.721	5.912	5.3509	5.2186	4.3051	4.1216	4.0926	-	65.7		map05214;map05167;map04650;map05163;map04750;map05235;map04015;map04014;map04659;map04540;map04010;map04012;map05022;map04370;map04371;map04072;map04071;map04975;map05143;map05012;map05231;map05146;map04919;map05200;map04961;map04745;map04921;map04920;map04923;map04925;map05017;map04625;map04929;map04726;map04725;map04724;map04723;map04722;map05223;map04720;map04666;map05170;map04664;map04658;map…	7.86125	-	Glioma;Kaposi sarcoma-associated herpesvirus infection;Natural killer cell mediated cytotoxicity;Human cytomegalovirus infection;Inflammatory mediator regulation of TRP channels;PD-L1 expression and PD-1 checkpoint pathway in cancer;Rap1 signaling pathway;Ras signaling pathway;Th17 cell differentiation;Gap junction;MAPK signaling pathway;ErbB signaling pathway;Pathways of neurodegeneration - mult…	M+H-H2O	Fatty Acyls	pos_6960	Cancer: specific types;Infectious disease: viral;Immune system;Infectious disease: viral;Sensory system;Cancer: overview;Signal transduction;Signal transduction;Immune system;Cellular community - eukaryotes;Signal transduction;Signal transduction;Neurodegenerative disease;Signal transduction;Signal transduction;Signal transduction;Signal transduction;Digestive system;Infectious disease: parasitic…	Human Diseases;Human Diseases;Organismal Systems;Human Diseases;Organismal Systems;Human Diseases;Environmental Information Processing;Environmental Information Processing;Organismal Systems;Cellular Processes;Environmental Information Processing;Environmental Information Processing;Human Diseases;Environmental Information Processing;Environmental Information Processing;Environmental Information …	-	HMDB0007162	Lineolic acids and derivatives	pos	C39H70O5	601.518	-	Lipids and lipid-like molecules	C00165
Ent-16b,19-Kauranediol 19-acetate	metab_7047	C22H36O3				1.11649	1.11621	1.13958	0.0001042	0.000314	7.2641	7.1768	6.7234	6.1047	6.0233	5.8959	7.049	7.0692	7.334	6.5962	6.4474	6.3304	37.8	-		-	8.28842	30320-70-8	-	M+H	Prenol lipids	pos_7331	-	-	-	HMDB0036801	Diterpenoids	pos	C22H36O3	349.274	-	Lipids and lipid-like molecules	-
3-Ethyltoluene	metab_7247	C9H12				1.05911	1.0508	1.13595	5.76e-07	4.37e-06	6.1373	5.9952	5.9309	5.3113	5.2401	5.0947	5.8663	5.814	6.0537	5.2316	5.2329	5.3993	47.9	-		-	8.58947	620-14-4	-	M+H	-	pos_7537	-	-	-	-	-	pos	C9H12	121.102	-	-	C14522
Coniine	metab_7303	C8H17N				1.04902	1.03918	1.1009	6.36e-09	1.01e-07	7.4496	7.5423	7.5599	6.7612	6.7704	6.6873	7.4168	7.3719	7.3712	6.7913	6.8136	6.7911	68.9	-		map01066;map01060	8.65947	458-88-8	Biosynthesis of alkaloids derived from terpenoid and polyketide;Biosynthesis of plant secondary metabolites	M+H	_	pos_7596	Chemical structure transformation maps;Chemical structure transformation maps	Metabolism;Metabolism	-	HMDB0030285	_	pos	C8H17N	128.144	-	Alkaloids and derivatives	C06523
DG(20:1(11Z)/16:1(9Z)/0:0)	metab_7338	C39H72O5				1.00898	1.00033	1.09964	3.5e-09	6.18e-08	7.018	7.01	7.0161	6.3665	6.3249	6.2306	6.9149	6.8795	6.9468	6.3269	6.3576	6.3891	-	55.6		map05214;map05167;map04650;map05163;map04750;map05235;map04015;map04014;map04659;map04540;map04010;map04012;map05022;map04370;map04371;map04072;map04071;map04975;map05143;map05012;map05231;map05146;map04919;map05200;map04961;map04745;map04921;map04920;map04923;map04925;map05017;map04625;map04929;map04726;map04725;map04724;map04723;map04722;map05223;map04720;map04666;map05170;map04664;map04658;map…	8.70145	-	Glioma;Kaposi sarcoma-associated herpesvirus infection;Natural killer cell mediated cytotoxicity;Human cytomegalovirus infection;Inflammatory mediator regulation of TRP channels;PD-L1 expression and PD-1 checkpoint pathway in cancer;Rap1 signaling pathway;Ras signaling pathway;Th17 cell differentiation;Gap junction;MAPK signaling pathway;ErbB signaling pathway;Pathways of neurodegeneration - mult…	M+Na	Glycerolipids	pos_7631	Cancer: specific types;Infectious disease: viral;Immune system;Infectious disease: viral;Sensory system;Cancer: overview;Signal transduction;Signal transduction;Immune system;Cellular community - eukaryotes;Signal transduction;Signal transduction;Neurodegenerative disease;Signal transduction;Signal transduction;Signal transduction;Signal transduction;Digestive system;Infectious disease: parasitic…	Human Diseases;Human Diseases;Organismal Systems;Human Diseases;Organismal Systems;Human Diseases;Environmental Information Processing;Environmental Information Processing;Organismal Systems;Cellular Processes;Environmental Information Processing;Environmental Information Processing;Human Diseases;Environmental Information Processing;Environmental Information Processing;Environmental Information …	-	HMDB0007389	Diradylglycerols	pos	C39H72O5	643.527	-	Lipids and lipid-like molecules	C00165
Polyporusterone A	metab_7345	C28H46O6				1.04395	1.03612	1.11919	5.08e-09	8.35e-08	6.4319	6.3881	6.4108	5.7433	5.6579	5.5696	6.3135	6.3208	6.3897	5.689	5.74	5.785	45	-		-	8.70845	141360-88-5	-	M+H	Steroids and steroid derivatives	pos_7638	-	-	-	HMDB0038495	Bile acids, alcohols and derivatives	pos	C28H46O6	479.334	-	Lipids and lipid-like molecules	-
13-epi-12-oxo Phytodienoic Acid	metab_7827	C18H28O3				1.0479	1.0314	1.20694	0.0003235	0.000844	4.3772	4.7023	4.4578	3.7944	4.039	3.3413	4.5435	4.3473	4.4836	3.7257	4.0762	3.3188	87.7	-		-	9.12868	-	-	M+H	-	pos_8134	-	-	-	-	-	pos	C18H28O3	293.211	-	-	-
C16 Sphinganine	metab_8123	C16H35NO2				1.14141	1.13305	1.17335	4.75e-05	0.0001589	6.3076	6.3018	5.8845	4.97	4.978	5.028	5.8695	5.9279	5.5291	5.2596	5.1681	5.127	73.8	-		-	8.91848	-	-	M+H	-	pos_8434	-	-	-	LMSP01040001	-	pos	C16H35NO2	274.274	-	-	C13915
Blumealactone A	metab_8175	C20H28O6				1.26016	1.26749	1.28741	0.0002389	0.0006496	5.1713	4.8904	5.3401	3.9332	4.3848	4.4585	4.8618	5.4027	5	3.2283	3.791	4.0232	-	48.3		-	8.90447	111545-46-1	-	M+Na	Prenol lipids	pos_8486	-	-	-	HMDB0036665	Monoterpenoids	pos	C20H28O6	387.18	-	Lipids and lipid-like molecules	-
DG(16:0/18:3(9Z,12Z,15Z)/0:0)	metab_8328	C37H66O5				1.65887	1.65271	1.39502	9.08e-08	9.39e-07	6.4674	6.2752	5.9452	4.6966	4.2017	4.1557	6.3125	5.9865	6.0089	4.6299	4.5363	4.2987	-	67.7		map05214;map05167;map04650;map05163;map04750;map05235;map04015;map04014;map04659;map04540;map04010;map04012;map05022;map04370;map04371;map04072;map04071;map04975;map05143;map05012;map05231;map05146;map04919;map05200;map04961;map04745;map04921;map04920;map04923;map04925;map05017;map04625;map04929;map04726;map04725;map04724;map04723;map04722;map05223;map04720;map04666;map05170;map04664;map04658;map…	8.84847	-	Glioma;Kaposi sarcoma-associated herpesvirus infection;Natural killer cell mediated cytotoxicity;Human cytomegalovirus infection;Inflammatory mediator regulation of TRP channels;PD-L1 expression and PD-1 checkpoint pathway in cancer;Rap1 signaling pathway;Ras signaling pathway;Th17 cell differentiation;Gap junction;MAPK signaling pathway;ErbB signaling pathway;Pathways of neurodegeneration - mult…	M+H-H2O	Fatty Acyls	pos_8644	Cancer: specific types;Infectious disease: viral;Immune system;Infectious disease: viral;Sensory system;Cancer: overview;Signal transduction;Signal transduction;Immune system;Cellular community - eukaryotes;Signal transduction;Signal transduction;Neurodegenerative disease;Signal transduction;Signal transduction;Signal transduction;Signal transduction;Digestive system;Infectious disease: parasitic…	Human Diseases;Human Diseases;Organismal Systems;Human Diseases;Organismal Systems;Human Diseases;Environmental Information Processing;Environmental Information Processing;Organismal Systems;Cellular Processes;Environmental Information Processing;Environmental Information Processing;Human Diseases;Environmental Information Processing;Environmental Information Processing;Environmental Information …	-	HMDB0007105	Lineolic acids and derivatives	pos	C37H66O5	573.488	-	Lipids and lipid-like molecules	C00165
Dimethylethanolamine	metab_8414	C4H11NO				1.06298	1.05316	1.15546	1.38e-08	1.91e-07	5.2621	5.2951	5.2937	4.5495	4.4953	4.4081	5.145	5.1174	5.2378	4.5209	4.5333	4.6252	84.1	-		map01100;map00564;map01110	8.79947	108-01-0	Metabolic pathways;Glycerophospholipid metabolism;Biosynthesis of secondary metabolites	M+H	Organonitrogen compounds	pos_8733	Global and overview maps;Lipid metabolism;Global and overview maps	Metabolism;Metabolism;Metabolism	-	HMDB0032231	Amines	pos	C4H11NO	90.0919	-	Organic nitrogen compounds	C04308
2-Hydroxypyridine	metab_8471	C5H5NO				1.08245	1.0737	1.13725	1.33e-08	1.84e-07	6.0993	6.1175	6.117	5.3238	5.2757	5.2145	5.987	5.9589	6.0629	5.3454	5.3341	5.4646	-	49.7		-	8.77847	142-08-5	-	M+NH4	Pyridines and derivatives	pos_8790	-	-	-	HMDB0013751	Hydropyridines	pos	C5H5NO	113.071	-	Organoheterocyclic compounds	C02502
4-Hydroxyisoleucine	metab_8502	C6H13NO3				1.00131	0.99386	1.11645	2.39e-08	3.05e-07	6.079	6.0325	6.0492	5.3996	5.3411	5.271	5.9715	5.9361	6.0572	5.4081	5.4291	5.5117	52.9	-		-	8.76447	-	-	M+H	-	pos_8821	-	-	-	-	-	pos	C6H13NO3	148.097	-	-	-
Tanacetol B	metab_8766	C17H28O4				1.13004	1.12165	1.12725	6.47e-10	1.46e-08	7.0029	7.0701	7.1039	6.1883	6.1987	6.1293	6.9724	6.9521	6.938	6.2465	6.2679	6.2627	-	85.8		-	8.58947	86787-28-2	-	M+H	Prenol lipids	pos_9090	-	-	-	HMDB0035075	Sesquiterpenoids	pos	C17H28O4	297.203	-	Lipids and lipid-like molecules	-
2,6-nonadienal	metab_8769	C9H14O				1.09991	1.09105	1.12987	6.45e-08	7.02e-07	6.6664	6.7579	6.6098	5.8356	5.8657	5.714	6.6119	6.4464	6.579	5.9444	5.8247	5.9288	56.6	-		-	8.58947	557-48-2	-	M+H	Organooxygen compounds	pos_9093	-	-	-	HMDB0033857;LMFA06000046;HMDB0302431	Carbonyl compounds	pos	C9H14O	139.112	-	Organic oxygen compounds	C08499
Withangulatin A	metab_8943	C30H38O8				1.10445	1.10361	1.19485	0.0008704	0.002024	5.5797	5.6249	5.3433	4.2524	4.512	4.059	5.7775	5.5442	5.5392	5.0343	4.9204	5.1834	-	83.6		-	8.36543	120824-03-5	-	M+Na	Prenol lipids	pos_9271	-	-	-	HMDB0037383	Monoterpenoids	pos	C30H38O8	549.25	-	Lipids and lipid-like molecules	-
DG(18:4(6Z,9Z,12Z,15Z)/18:2(9Z,12Z)/0:0)	metab_9203	C39H64O5				1.08091	1.08211	1.14502	5.36e-06	2.67e-05	6.1426	6.1682	5.9066	5.2578	5.2146	5.1503	6.327	6.0811	6.0904	5.6067	5.4061	5.4306	73.5	-		map05214;map05167;map04650;map05163;map04750;map05235;map04015;map04014;map04659;map04540;map04010;map04012;map05022;map04370;map04371;map04072;map04071;map04975;map05143;map05012;map05231;map05146;map04919;map05200;map04961;map04745;map04921;map04920;map04923;map04925;map05017;map04625;map04929;map04726;map04725;map04724;map04723;map04722;map05223;map04720;map04666;map05170;map04664;map04658;map…	8.12028	-	Glioma;Kaposi sarcoma-associated herpesvirus infection;Natural killer cell mediated cytotoxicity;Human cytomegalovirus infection;Inflammatory mediator regulation of TRP channels;PD-L1 expression and PD-1 checkpoint pathway in cancer;Rap1 signaling pathway;Ras signaling pathway;Th17 cell differentiation;Gap junction;MAPK signaling pathway;ErbB signaling pathway;Pathways of neurodegeneration - mult…	M+H	Fatty Acyls	pos_9540	Cancer: specific types;Infectious disease: viral;Immune system;Infectious disease: viral;Sensory system;Cancer: overview;Signal transduction;Signal transduction;Immune system;Cellular community - eukaryotes;Signal transduction;Signal transduction;Neurodegenerative disease;Signal transduction;Signal transduction;Signal transduction;Signal transduction;Digestive system;Infectious disease: parasitic…	Human Diseases;Human Diseases;Organismal Systems;Human Diseases;Organismal Systems;Human Diseases;Environmental Information Processing;Environmental Information Processing;Organismal Systems;Cellular Processes;Environmental Information Processing;Environmental Information Processing;Human Diseases;Environmental Information Processing;Environmental Information Processing;Environmental Information …	-	HMDB0007335	Lineolic acids and derivatives	pos	C39H64O5	613.483	-	Lipids and lipid-like molecules	C00165
PS(22:2(13Z,16Z)/14:1(9Z))	metab_9231	C42H76NO10P				1.01657	1.01301	1.11777	0.0003293	0.0008574	7.1155	7.1576	6.9404	6.0798	5.8471	6.106	7.1454	6.9139	6.8104	6.4755	6.5148	6.6254	-	64.9		map01100;map00564;map01110;map05146;map05322;map00260;map05140	8.06425	-	Metabolic pathways;Glycerophospholipid metabolism;Biosynthesis of secondary metabolites;Amoebiasis;Systemic lupus erythematosus;Glycine, serine and threonine metabolism;Leishmaniasis	M+ACN+H	Glycerophospholipids	pos_9570	Global and overview maps;Lipid metabolism;Global and overview maps;Infectious disease: parasitic;Immune disease;Amino acid metabolism;Infectious disease: parasitic	Metabolism;Metabolism;Metabolism;Human Diseases;Human Diseases;Metabolism;Human Diseases	Lipids	LMGP03010759;HMDB0112762	Glycerophosphoserines	pos	C42H76NO10P	827.548	Phospholipids	Lipids and lipid-like molecules	C02737
DG(22:0/16:1(9Z)/0:0)	metab_9299	C41H78O5				1.35717	1.35359	1.2535	3.61e-05	0.0001252	6.2964	6.054	6.2578	4.7768	4.2691	4.8773	5.9829	6.2561	6.2117	4.9321	5.2029	5.5049	-	63.3		map05214;map05167;map04650;map05163;map04750;map05235;map04015;map04014;map04659;map04540;map04010;map04012;map05022;map04370;map04371;map04072;map04071;map04975;map05143;map05012;map05231;map05146;map04919;map05200;map04961;map04745;map04921;map04920;map04923;map04925;map05017;map04625;map04929;map04726;map04725;map04724;map04723;map04722;map05223;map04720;map04666;map05170;map04664;map04658;map…	8.00125	-	Glioma;Kaposi sarcoma-associated herpesvirus infection;Natural killer cell mediated cytotoxicity;Human cytomegalovirus infection;Inflammatory mediator regulation of TRP channels;PD-L1 expression and PD-1 checkpoint pathway in cancer;Rap1 signaling pathway;Ras signaling pathway;Th17 cell differentiation;Gap junction;MAPK signaling pathway;ErbB signaling pathway;Pathways of neurodegeneration - mult…	M+NH4	Glycerolipids	pos_9641	Cancer: specific types;Infectious disease: viral;Immune system;Infectious disease: viral;Sensory system;Cancer: overview;Signal transduction;Signal transduction;Immune system;Cellular community - eukaryotes;Signal transduction;Signal transduction;Neurodegenerative disease;Signal transduction;Signal transduction;Signal transduction;Signal transduction;Digestive system;Infectious disease: parasitic…	Human Diseases;Human Diseases;Organismal Systems;Human Diseases;Organismal Systems;Human Diseases;Environmental Information Processing;Environmental Information Processing;Organismal Systems;Cellular Processes;Environmental Information Processing;Environmental Information Processing;Human Diseases;Environmental Information Processing;Environmental Information Processing;Environmental Information …	-	HMDB0007592	Diradylglycerols	pos	C41H78O5	668.618	-	Lipids and lipid-like molecules	C00165
Linoleoyl ethanolamide	metab_9453	C20H37NO2				1.28264	1.28359	1.32841	0.004473	0.008739	5.3553	5.7142	5.0444	3.2866	3.2851	3.2391	5.4175	5.3753	5.4681	4.8682	4.9263	4.7672	-	55.8		-	7.86125	68171-52-8	-	M+H-H2O	Organonitrogen compounds	pos_9801	-	-	-	HMDB0013624;HMDB0012252	Amines	pos	C20H37NO2	306.279	-	Organic nitrogen compounds	C13828
(4S,8R)-8,9-Dihydroxy-p-menth-1(6)-en-2-one	metab_9588	C10H16O3				1.07398	1.05975	1.14751	8.6e-07	6.07e-06	5.6626	5.8513	5.8488	4.9833	4.984	4.8636	5.6497	5.5475	5.4671	4.8933	5.0147	4.9131	-	68.9		-	7.78422	402593-42-4	-	M+Na	Prenol lipids	pos_9946	-	-	-	HMDB0039052	Monoterpenoids	pos	C10H16O3	207.099	-	Lipids and lipid-like molecules	-
Bisacumol	metab_9620	C15H22O				1.20247	1.21335	1.33873	0.0009333	0.002157	4.0421	4.4665	3.7892	2.9806	3.8637	2.9331	5.1778	4.4265	4.3954	3.3922	3.0873	3.3846	59.8	-		-	7.77027	120710-98-7	-	M+H	Prenol lipids	pos_9978	-	-	-	HMDB0038511	Sesquiterpenoids	pos	C15H22O	219.174	-	Lipids and lipid-like molecules	-
Erythro-7,9-Tetratriacontanediol	metab_9639	C34H70O2				1.14561	1.14912	1.18047	0.0004108	0.001043	5.9223	6.43	5.9748	5.0211	5.6277	5.0303	6.9559	6.2808	6.2306	5.5459	5.4495	5.3416	-	70		-	7.75603	193419-74-8	-	M+2Na-H	Fatty Acyls	pos_9997	-	-	-	HMDB0031281	Fatty alcohols	pos	C34H70O2	555.514	-	Lipids and lipid-like molecules	-
MGDG(18:0/18:2)	metab_9716	C45H82O10				1.04214	1.06226	1.20938	0.009443	0.01696	5.5368	5.1731	5.2373	4.1556	4.154	4.1081	6.0286	6.3672	5.5481	5.1755	5.1281	5.305	55.3	-		-	7.65802	-	-	M+Na	-	pos_10086	-	-	-	-	-	pos	C45H82O10	805.58	-	-	-
PE(15:0/16:1(9Z))	metab_9824	C36H70NO8P				1.06144	1.05555	1.10595	2.83e-06	1.57e-05	7.8597	7.7024	7.4719	6.8897	6.9247	6.6656	7.529	7.5809	7.7047	7.0211	6.9697	6.986	-	79.3		map01100;map00564;map01110;map00563;map04136;map05167;map04138;map05130;map04723;map04140	7.60902	-	Metabolic pathways;Glycerophospholipid metabolism;Biosynthesis of secondary metabolites;Glycosylphosphatidylinositol (GPI)-anchor biosynthesis;Autophagy - other;Kaposi sarcoma-associated herpesvirus infection;Autophagy - yeast;Pathogenic Escherichia coli infection;Retrograde endocannabinoid signaling;Autophagy - animal	M+CH3OH+H	Glycerophospholipids	pos_10195	Global and overview maps;Lipid metabolism;Global and overview maps;Glycan biosynthesis and metabolism;Transport and catabolism;Infectious disease: viral;Transport and catabolism;Infectious disease: bacterial;Nervous system;Transport and catabolism	Metabolism;Metabolism;Metabolism;Metabolism;Cellular Processes;Human Diseases;Cellular Processes;Human Diseases;Organismal Systems;Cellular Processes	Lipids	LMGP02011235;HMDB0008891	Glycerophosphoethanolamines	pos	C36H70NO8P	708.512	Phospholipids	Lipids and lipid-like molecules	C00350
PG(a-13:0/i-12:0)	metab_9828	C31H61O10P				1.16579	1.15971	1.14954	8.3e-08	8.72e-07	6.5957	6.8193	6.6152	5.693	5.5987	5.773	6.6339	6.5239	6.4766	5.8764	5.8236	5.7434	-	71.8		map01100;map00564	7.60902	-	Metabolic pathways;Glycerophospholipid metabolism	M+H-H2O	Glycerophospholipids	pos_10199	Global and overview maps;Lipid metabolism	Metabolism;Metabolism	Lipids	HMDB0116642	Glycerophosphoglycerols	pos	C31H61O10P	607.391	Phospholipids	Lipids and lipid-like molecules	C00344
Valdiate	metab_9898	C17H26O5				1.02123	1.01121	1.10747	1.64e-08	2.22e-07	6.6916	6.7861	6.7776	6.0195	6.0331	5.9576	6.672	6.5947	6.6031	6.0561	6.1212	6.0458	30.8	-		-	7.56002	162232-32-8	-	M+H	Prenol lipids	pos_10274	-	-	-	HMDB0040980	Monoterpenoids	pos	C17H26O5	311.183	-	Lipids and lipid-like molecules	-
DG(18:2n6/0:0/20:3n6)	metab_9979	C42H72O5				1.14969	1.1563	1.20328	0.000132	0.000385	5.9638	5.1938	5.4438	4.3904	4.2427	4.6866	5.4977	5.7524	5.5695	4.6856	5.0305	4.7405	-	70.8		-	7.49705	-	-	M+CH3OH+H	Fatty Acyls	pos_10360	-	-	-	HMDB0056285	Eicosanoids	pos	C42H72O5	689.571	-	Lipids and lipid-like molecules	-
Cer(d14:1(4E)/20:0(2OH))	metab_9982	C34H67NO4				1.09854	1.08072	1.12729	5.61e-05	0.0001836	7.0849	7.547	7.2952	6.3654	6.1912	6.3808	6.9956	7.0055	6.8445	6.1811	6.5866	6.238	89.1	-		-	7.49705	-	-	M+H	-	pos_10363	-	-	-	LMSP02010068	-	pos	C34H67NO4	554.515	-	-	-
2-Hexaprenyl-6-methoxy-1,4-benzoquinol	metab_9998	C37H56O3				1.03083	1.03546	1.1256	6.65e-06	3.17e-05	6.362	6.2422	6.192	5.4909	5.7173	5.4748	6.5002	6.4592	6.5315	5.8198	5.7405	5.7727	-	43.8		-	7.49007	-	-	M+H	Prenol lipids	pos_10380	-	-	-	HMDB0304075;HMDB0012148	Polyprenylphenols	pos	C37H56O3	549.433	-	Lipids and lipid-like molecules	-
4-Hydroxy-6-pentacosanone	metab_10084	C25H50O2				1.04619	1.04364	1.14388	0.0001348	0.0003923	6.2903	6.0768	6.0261	5.0799	5.0115	5.1518	6.025	6.1894	5.8818	5.3847	5.597	5.6758	-	35.7		-	7.42017	-	-	M+Na	Fatty Acyls	pos_10476	-	-	-	HMDB0035630	Fatty alcohols	pos	C25H50O2	405.373	-	Lipids and lipid-like molecules	-
DG(18:3(6Z,9Z,12Z)/18:0/0:0)	metab_10106	C39H70O5				1.09394	1.08956	1.14612	1.08e-05	4.74e-05	6.1766	6.0864	6.4112	5.4899	5.3591	5.5113	6.2063	6.3877	6.0545	5.1259	5.6897	5.3875	76.5	-		map05214;map05167;map04650;map05163;map04750;map05235;map04015;map04014;map04659;map04540;map04010;map04012;map05022;map04370;map04371;map04072;map04071;map04975;map05143;map05012;map05231;map05146;map04919;map05200;map04961;map04745;map04921;map04920;map04923;map04925;map05017;map04625;map04929;map04726;map04725;map04724;map04723;map04722;map05223;map04720;map04666;map05170;map04664;map04658;map…	7.39918	-	Glioma;Kaposi sarcoma-associated herpesvirus infection;Natural killer cell mediated cytotoxicity;Human cytomegalovirus infection;Inflammatory mediator regulation of TRP channels;PD-L1 expression and PD-1 checkpoint pathway in cancer;Rap1 signaling pathway;Ras signaling pathway;Th17 cell differentiation;Gap junction;MAPK signaling pathway;ErbB signaling pathway;Pathways of neurodegeneration - mult…	M+H	Fatty Acyls	pos_10499	Cancer: specific types;Infectious disease: viral;Immune system;Infectious disease: viral;Sensory system;Cancer: overview;Signal transduction;Signal transduction;Immune system;Cellular community - eukaryotes;Signal transduction;Signal transduction;Neurodegenerative disease;Signal transduction;Signal transduction;Signal transduction;Signal transduction;Digestive system;Infectious disease: parasitic…	Human Diseases;Human Diseases;Organismal Systems;Human Diseases;Organismal Systems;Human Diseases;Environmental Information Processing;Environmental Information Processing;Organismal Systems;Cellular Processes;Environmental Information Processing;Environmental Information Processing;Human Diseases;Environmental Information Processing;Environmental Information Processing;Environmental Information …	-	HMDB0007274	Lineolic acids and derivatives	pos	C39H70O5	619.528	-	Lipids and lipid-like molecules	C00165
(+/-)-(Z)-2-(5-Tetradecenyl)cyclobutanone	metab_10142	C18H32O				1.12634	1.10733	1.17249	7.31e-05	0.0002307	5.5722	6.2955	5.8503	4.862	4.8937	4.7246	5.6156	5.7617	5.5316	4.8491	5.1521	5.0478	-	54.1		-	7.37117	173074-85-6	-	M+ACN+H	Organooxygen compounds	pos_10540	-	-	-	HMDB0037543	Carbonyl compounds	pos	C18H32O	306.279	-	Organic oxygen compounds	-
DG(18:2(9Z,12Z)/18:4(6Z,9Z,12Z,15Z)/0:0)	metab_10178	C39H64O5				1.3184	1.3161	1.258	0.0001874	0.0005242	5.9899	5.7396	5.9455	4.7335	4.1147	4.1733	6.1339	6.1152	5.9414	5.1429	5.2538	5.0955	-	69.6		map05214;map05167;map04650;map05163;map04750;map05235;map04015;map04014;map04659;map04540;map04010;map04012;map05022;map04370;map04371;map04072;map04071;map04975;map05143;map05012;map05231;map05146;map04919;map05200;map04961;map04745;map04921;map04920;map04923;map04925;map05017;map04625;map04929;map04726;map04725;map04724;map04723;map04722;map05223;map04720;map04666;map05170;map04664;map04658;map…	7.34315	-	Glioma;Kaposi sarcoma-associated herpesvirus infection;Natural killer cell mediated cytotoxicity;Human cytomegalovirus infection;Inflammatory mediator regulation of TRP channels;PD-L1 expression and PD-1 checkpoint pathway in cancer;Rap1 signaling pathway;Ras signaling pathway;Th17 cell differentiation;Gap junction;MAPK signaling pathway;ErbB signaling pathway;Pathways of neurodegeneration - mult…	M+H-H2O	Fatty Acyls	pos_10580	Cancer: specific types;Infectious disease: viral;Immune system;Infectious disease: viral;Sensory system;Cancer: overview;Signal transduction;Signal transduction;Immune system;Cellular community - eukaryotes;Signal transduction;Signal transduction;Neurodegenerative disease;Signal transduction;Signal transduction;Signal transduction;Signal transduction;Digestive system;Infectious disease: parasitic…	Human Diseases;Human Diseases;Organismal Systems;Human Diseases;Organismal Systems;Human Diseases;Environmental Information Processing;Environmental Information Processing;Organismal Systems;Cellular Processes;Environmental Information Processing;Environmental Information Processing;Human Diseases;Environmental Information Processing;Environmental Information Processing;Environmental Information …	-	HMDB0007251	Lineolic acids and derivatives	pos	C39H64O5	595.472	-	Lipids and lipid-like molecules	C00165
Cortol	metab_10236	C21H36O5				1.01013	1.00281	1.11329	2.31e-06	1.33e-05	6.4319	6.4893	6.641	5.7754	5.6087	5.7773	6.4632	6.5133	6.3156	5.8312	5.9639	5.9442	-	87.7		map00140	7.30115	516-38-1	Steroid hormone biosynthesis	M+H-H2O	Steroids and steroid derivatives	pos_10641	Lipid metabolism	Metabolism	-	LMST02030228;HMDB0003180	Hydroxysteroids	pos	C21H36O5	351.253	-	Lipids and lipid-like molecules	C05482
Momordicilin	metab_10282	C36H60O3				1.18542	1.16802	1.16418	6.42e-06	3.08e-05	6.3278	6.7029	6.4918	5.6092	5.3912	5.165	6.3173	6.2918	6.3295	5.512	5.6213	5.7352	-	33.4		-	7.25215	189156-40-9	-	M+ACN+H	Prenol lipids	pos_10689	-	-	-	HMDB0030896	Triterpenoids	pos	C36H60O3	582.489	-	Lipids and lipid-like molecules	-
4-Hydroxyretinoic acid	metab_10372	C20H28O3				1.36461	1.35891	1.33128	1.51e-07	1.43e-06	4.4375	4.8513	4.9115	3.7293	3.4494	3.6836	4.8992	4.7178	4.708	3.419	3.6694	3.4752	-	75.1		map01100;map00830	7.19613	66592-72-1	Metabolic pathways;Retinol metabolism	M+CH3OH+H	Prenol lipids	pos_10782	Global and overview maps;Metabolism of cofactors and vitamins	Metabolism;Metabolism	-	66592-72-1;HMDB0006254	Retinoids	pos	C20H28O3	349.237	-	Lipids and lipid-like molecules	C16677
PG(12:0/20:0)	metab_10463	C38H75O10P				1.03487	1.01928	1.13712	0.0001754	0.0004952	6.4577	6.188	6.4361	5.2673	5.4997	5.4502	5.7956	5.9383	5.855	5.2714	5.4685	5.2944	77.9	-		-	7.12612	-	-	M+H	-	pos_10878	-	-	-	LMGP04010940	-	pos	C38H75O10P	723.515	-	-	-
DG(18:4(6Z,9Z,12Z,15Z)/16:1(9Z)/0:0)	metab_10476	C37H62O5				1.33585	1.33667	1.26334	0.000267	0.0007137	5.7687	6.5259	5.5348	4.343	5.2435	4.4723	6.5514	6.2111	6.3402	5.0815	5.2632	4.8261	77.4	-		map05214;map05167;map04650;map05163;map04750;map05235;map04015;map04014;map04659;map04540;map04010;map04012;map05022;map04370;map04371;map04072;map04071;map04975;map05143;map05012;map05231;map05146;map04919;map05200;map04961;map04745;map04921;map04920;map04923;map04925;map05017;map04625;map04929;map04726;map04725;map04724;map04723;map04722;map05223;map04720;map04666;map05170;map04664;map04658;map…	7.11913	-	Glioma;Kaposi sarcoma-associated herpesvirus infection;Natural killer cell mediated cytotoxicity;Human cytomegalovirus infection;Inflammatory mediator regulation of TRP channels;PD-L1 expression and PD-1 checkpoint pathway in cancer;Rap1 signaling pathway;Ras signaling pathway;Th17 cell differentiation;Gap junction;MAPK signaling pathway;ErbB signaling pathway;Pathways of neurodegeneration - mult…	M+H	Fatty Acyls	pos_10891	Cancer: specific types;Infectious disease: viral;Immune system;Infectious disease: viral;Sensory system;Cancer: overview;Signal transduction;Signal transduction;Immune system;Cellular community - eukaryotes;Signal transduction;Signal transduction;Neurodegenerative disease;Signal transduction;Signal transduction;Signal transduction;Signal transduction;Digestive system;Infectious disease: parasitic…	Human Diseases;Human Diseases;Organismal Systems;Human Diseases;Organismal Systems;Human Diseases;Environmental Information Processing;Environmental Information Processing;Organismal Systems;Cellular Processes;Environmental Information Processing;Environmental Information Processing;Human Diseases;Environmental Information Processing;Environmental Information Processing;Environmental Information …	-	HMDB0007331	Lineolic acids and derivatives	pos	C37H62O5	587.467	-	Lipids and lipid-like molecules	C00165
PC(18:2(9Z,12Z)/18:4(6Z,9Z,12Z,15Z))	metab_10494	C44H76NO8P				1.34536	1.35284	1.28479	1.12e-06	7.45e-06	5.2069	5.3227	5.0089	4.1252	4.0752	4.0292	5.5978	5.6408	5.4606	4.4018	4.3046	4.1545	-	64.1		map01100;map00564;map01110;map00590;map00591;map00592;map05231;map04723	7.09813	-	Metabolic pathways;Glycerophospholipid metabolism;Biosynthesis of secondary metabolites;Arachidonic acid metabolism;Linoleic acid metabolism;alpha-Linolenic acid metabolism;Choline metabolism in cancer;Retrograde endocannabinoid signaling	M+H	Glycerophospholipids	pos_10911	Global and overview maps;Lipid metabolism;Global and overview maps;Lipid metabolism;Lipid metabolism;Lipid metabolism;Cancer: overview;Nervous system	Metabolism;Metabolism;Metabolism;Metabolism;Metabolism;Metabolism;Human Diseases;Organismal Systems	Lipids	HMDB0008142;LMGP01011627	Glycerophosphocholines	pos	C44H76NO8P	778.539	Phospholipids	Lipids and lipid-like molecules	C00157
2-(9R-(tricosanoyloxy)-3-methyl-2Z-decenoyloxy)-ethanesulfonic acid	metab_10522	C36H68O7S				1.21745	1.20276	1.1759	2.58e-05	9.93e-05	6.3282	7.1699	6.4908	5.4974	5.471	5.474	6.5273	6.4227	6.4105	5.6054	5.7591	5.6552	31.7	-		-	7.08415	-	-	M+H	-	pos_10942	-	-	-	LMFA07020004	-	pos	C36H68O7S	645.47	-	-	-
Mosinone A	metab_10613	C37H64O7				1.30269	1.31637	1.36643	0.01103	0.01945	4.0468	6.9926	4.9773	4.2597	4.8754	4.5712	6.2992	5.8598	6.01	4.3446	3.1796	3.792	-	43.2		-	7.02863	191800-47-2	-	M+Na	Fatty Acyls	pos_11039	-	-	-	HMDB0031228	Fatty alcohols	pos	C37H64O7	643.455	-	Lipids and lipid-like molecules	-
Notoginsenoside T2	metab_10855	C37H62O10				1.0761	1.07268	0.529767	0.01062	0.0188	1.1239	1.1571	1.1875	2.398	2.6365	2.6812	1.1415	1.1113	1.1134	0.991	1.326	2.8668	-	49.4		-	6.86815	343962-54-9	-	M+K	Prenol lipids	pos_11310	-	-	-	HMDB0039050	Triterpenoids	pos	C37H62O10	705.403	-	Lipids and lipid-like molecules	-
Desglucocheirotoxol	metab_10900	C29H44O10				1.11739	1.12467	1.16737	0.0009783	0.002249	6.3264	6.5167	6.2986	5.1703	5.9263	5.3654	6.601	6.9672	7.2169	6.0382	5.9463	5.7519	-	84.7		-	6.84723	29336-13-8	-	M+K	Steroids and steroid derivatives	pos_11360	-	-	-	HMDB0033828	Steroid lactones	pos	C29H44O10	591.262	-	Lipids and lipid-like molecules	-
Physalolactone	metab_10919	C28H39ClO8				1.44581	1.47801	1.43804	0.008839	0.01602	5.8571	5.4286	6.044	3.923	5.5545	5.1124	6.2245	6.6427	6.6386	4.8926	4.3115	1.8175	-	63.3		-	6.84023	71339-25-8	-	M+H	Pyrimidine nucleotides	pos_11379	-	-	-	LMST01160012;HMDB0034333	Pyrimidine ribonucleotides	pos	C28H39ClO8	539.242	-	Nucleosides, nucleotides, and analogues	-
Withaperuvin H	metab_11051	C30H42O9S				1.3532	1.34858	1.24164	2.64e-06	1.48e-05	6.301	6.0484	6.0203	4.9395	4.9467	4.4293	6.1945	6.1328	6.0854	5.2576	4.8693	5.1785	-	56		-	6.76342	-	-	M+H	Steroids and steroid derivatives	pos_11529	-	-	-	HMDB0034061	Steroid lactones	pos	C30H42O9S	579.26	-	Lipids and lipid-like molecules	-
Phytocassane D	metab_11087	C20H28O3				1.05637	1.06356	1.27161	0.04566	0.06718	6.0511	5.4775	5.7415	4.4678	1.9281	4.9814	5.0436	5.6969	5.5316	4.9835	4.7662	5.2516	-	73.3		-	6.74243	166547-24-6	-	2M+H	Prenol lipids	pos_11572	-	-	-	HMDB0041057	Diterpenoids	pos	C20H28O3	633.414	-	Lipids and lipid-like molecules	-
Acetylenic acids 10,16-Heptadecadien-8-ynoic acid, (E)-	metab_11334	C17H26O2				1.22008	1.21245	1.30421	0.001881	0.004019	4.1965	5.2836	4.846	3.2694	3.2679	3.2219	5.0818	4.8313	4.9595	3.8908	4.3061	4.43	44.1	-		-	6.63742	-	-	M+H	-	pos_11836	-	-	-	-	-	pos	C17H26O2	263.201	-	-	-
3-Deoxyestradiol	metab_11367	C18H24O				1.09911	1.09805	1.23383	0.003834	0.007597	4.6322	5.4861	4.9098	3.6176	3.7499	3.5702	5.4136	5.1031	5.1308	4.5896	4.633	4.7009	61.1	-		-	6.62342	2529-64-8	-	M+H	-	pos_11873	-	-	-	-	-	pos	C18H24O	257.19	-	-	C14239
11-Dodecenoic acid	metab_11377	C12H22O2				1.09884	1.08109	1.17409	0.0001278	0.0003748	5.5053	6.109	5.4446	4.7087	4.5287	4.5479	5.3572	5.3585	5.4493	4.7834	4.9994	4.73	-	44.9		-	6.61642	65423-25-8	-	2M+NH4	Fatty Acyls	pos_11884	-	-	-	HMDB0032248;LMFA01030043	Fatty acids and conjugates	pos	C12H22O2	414.358	-	Lipids and lipid-like molecules	-
36:6(18Z,21Z,24Z,27Z,30Z,33Z)	metab_11435	C36H60O2				1.06681	1.05683	1.14744	7.99e-05	0.0002495	6.3269	6.1597	6.0761	5.1657	5.0423	5.2549	5.6323	6.0957	5.9402	5.3461	5.5728	5.1939	65.5	-		-	6.5954	-	-	M+H	-	pos_11944	-	-	-	LMFA01030843	-	pos	C36H60O2	525.463	-	-	-
Anandamide (18:4, n-3)	metab_11623	C20H33NO2				1.33981	1.33251	1.31661	0.0003461	0.0008975	4.8741	6.2326	4.7906	3.9109	3.9094	3.8634	5.7328	5.2303	5.2503	3.9798	4.3297	4.398	65.3	-		-	6.51173	-	-	M+H	-	pos_12144	-	-	-	LMFA08040006	-	pos	C20H33NO2	320.258	-	-	-
Cis-[8]-Shogaol	metab_11625	C19H28O3				1.33243	1.31751	1.30843	0.0003326	0.0008655	5.0519	6.0109	4.9954	3.6624	4.4584	3.3952	5.4582	5.1181	5.3077	4.239	4.255	4.4046	52.8	-		-	6.51173	-	-	M+H	Phenols	pos_12146	-	-	-	HMDB0031464	Methoxyphenols	pos	C19H28O3	305.211	-	Benzenoids	-
TG(15:0/18:1(11Z)/22:6(4Z,7Z,10Z,13Z,16Z,19Z))	metab_11631	C58H98O6				1.11438	1.0983	1.20473	0.0002857	0.0007573	5.113	5.0229	5.2549	4.0777	4.2595	3.7425	5.0937	5.0324	5.0585	3.9702	4.7526	4.5788	-	39.1		-	6.50488	-	-	M+2H+Na	Glycerolipids	pos_12153	-	-	-	HMDB0043248	Triradylcglycerols	pos	C58H98O6	305.247	-	Lipids and lipid-like molecules	-
2-Indanone	metab_11651	C9H8O				1.02002	1.01206	1.15477	7.11e-05	0.0002249	5.3603	5.3337	5.261	4.3949	4.4986	4.1739	5.2581	5.2565	5.1792	4.7693	4.7097	4.8612	66.5	-		map00624;map01120	6.4909	615-13-4	Polycyclic aromatic hydrocarbon degradation;Microbial metabolism in diverse environments	M+H	-	pos_12176	Xenobiotics biodegradation and metabolism;Global and overview maps	Metabolism;Metabolism	-	-	-	pos	C9H8O	133.065	-	-	C07727
Gamabufogenin	metab_11661	C24H34O5				1.27835	1.26614	2.83014	0.0119	0.02081	4.2417	1.2544	2.7128	0.7542	0.753	0.7155	1.6567	1.2415	2.1896	0.8118	0.844	0.8193	85.3	-		-	6.48407	465-11-2	-	M+H	-	pos_12188	-	-	Steroids	LMST01130026	-	pos	C24H34O5	403.248	24-Carbon atoms	-	C16962
Prostaglandin C1	metab_11697	C20H32O4				1.1625	1.14942	1.26388	0.004183	0.008231	4.1739	6.3136	4.8882	3.9593	4.2737	3.9119	5.4549	5.1274	5.192	4.2036	4.2644	4.0372	-	32.3		-	6.46308	35687-86-6	-	M+NH4	Fatty Acyls	pos_12234	-	-	Lipids	LMFA03010160;HMDB0060104	Eicosanoids	pos	C20H32O4	354.264	Eicosanoids	Lipids and lipid-like molecules	C04686
Dihydrofukinolide	metab_11745	C22H32O6				1.07316	1.0617	1.15097	4.87e-05	0.0001622	5.8289	6.1637	5.8875	4.7534	5.1962	4.9344	5.873	5.7674	5.8834	5.2208	5.4404	5.2196	46.7	-		-	6.44208	41059-95-4	-	M+H	Prenol lipids	pos_12284	-	-	-	HMDB0034662	Terpene lactones	pos	C22H32O6	393.225	-	Lipids and lipid-like molecules	-
Methyl 3b,24-dihydroxy-11,13(18)-oleanadien-30-oate	metab_11790	C31H48O4				1.20953	1.21922	1.24419	0.003672	0.007307	6.0773	5.8969	5.8814	4.4841	4.0023	4.4548	5.7386	6.4929	6.5069	5.7554	5.0755	5.6398	-	64.3		-	6.42105	98063-17-3	-	M+Na	Prenol lipids	pos_12334	-	-	-	HMDB0035257	Triterpenoids	pos	C31H48O4	507.347	-	Lipids and lipid-like molecules	-
All-trans-3,4-Didehydroretinoate	metab_11850	C20H26O2				1.3577	1.36011	1.32098	0.0002407	0.0006535	5.0931	5.5888	5.2221	3.621	4.8063	3.7658	5.7475	5.484	5.5842	4.3323	3.6186	4.6259	-	53.7		-	6.38622	-	-	M+NH4	Prenol lipids	pos_12400	-	-	-	HMDB0060092	Retinoids	pos	C20H26O2	316.227	-	Lipids and lipid-like molecules	-
3''-Hydroxy-geranylhydroquinone	metab_11863	C16H22O3				1.10701	1.11517	1.20365	0.002134	0.004507	5.3722	5.5504	5.3868	4.3842	4.7179	4.0726	6.12	5.994	6.0115	5.1918	4.9743	5.2653	43.5	-		map00130;map01110	6.37923	-	Ubiquinone and other terpenoid-quinone biosynthesis;Biosynthesis of secondary metabolites	M+H	-	pos_12416	Metabolism of cofactors and vitamins;Global and overview maps	Metabolism;Metabolism	-	-	-	pos	C16H22O3	263.164	-	-	C18132
25-Cinnamoyl-vulgaroside	metab_11867	C34H46O7				1.12638	1.15986	1.31265	0.01996	0.03271	5.6077	4.1216	4.5161	3.0968	3.427	3.6021	6.2188	5.6281	5.7729	5.055	4.5826	4.5126	-	74.7		-	6.37223	172616-90-9	-	M+ACN+H	Prenol lipids	pos_12421	-	-	-	HMDB0041367	Sesterterpenoids	pos	C34H46O7	608.359	-	Lipids and lipid-like molecules	-
4-Phenyl-3-buten-2-ol	metab_11907	C10H12O				1.07198	1.05999	1.17212	1.56e-07	1.48e-06	4.965	5.0062	4.9651	4.2428	4.2866	4.033	4.8644	4.8285	4.8281	4.0609	4.2862	4.2251	-	52.9		-	6.35823	17488-65-2	-	M+H-H2O	Cinnamyl alcohols	pos_12464	-	-	-	HMDB0031616	_	pos	C10H12O	131.086	-	Phenylpropanoids and polyketides	-
Cuminaldehyde	metab_11929	C10H12O				1.29332	1.28075	1.27762	8.45e-08	8.87e-07	4.8134	4.9732	4.8359	3.853	3.773	3.4385	4.7801	4.7475	4.7886	3.8195	3.8821	3.8839	58.1	-		map01100;map01220;map00622;map01120	6.34418	122-03-2	Metabolic pathways;Degradation of aromatic compounds;Xylene degradation;Microbial metabolism in diverse environments	M+H	Prenol lipids	pos_12487	Global and overview maps;Global and overview maps;Xenobiotics biodegradation and metabolism;Global and overview maps	Metabolism;Metabolism;Metabolism;Metabolism	-	HMDB0002214	Monoterpenoids	pos	C10H12O	149.096	-	Lipids and lipid-like molecules	C06577
Ectocarpen	metab_11930	C11H16				1.0815	1.0729	1.14275	5.1e-08	5.76e-07	5.8996	5.9381	5.8897	5.0752	5.1078	4.9697	5.853	5.8257	5.8469	5.159	5.2875	5.2529	36.4	-		-	6.34418	33156-93-3	-	M+H	-	pos_12488	-	-	-	-	-	pos	C11H16	149.133	-	-	C16993
Phe Ile Pro Thr	metab_11935	C24H36N4O6				1.05052	1.04717	1.14956	2.08e-05	8.31e-05	6.0252	5.6043	5.6272	4.976	5.1535	4.7322	5.8111	5.5924	5.469	5.0077	4.9028	4.9131	36.7	-		-	6.3372	-	-	M+H	-	pos_12495	-	-	-	-	-	pos	C24H36N4O6	477.275	-	-	-
17(R)-Resolvin D1	metab_11970	C22H32O5				1.36919	1.35698	1.27814	5.55e-07	4.24e-06	5.7428	5.5695	5.6587	4.036	4.3074	4.2036	5.3052	5.2736	5.2873	4.2767	4.3724	4.4932	73	-		-	6.32323	-	-	M+H	-	pos_12533	-	-	-	-	-	pos	C22H32O5	377.23	-	-	-
1-(2-hydroxyphenyl)-7-phenylheptan-3-one	metab_11973	C19H22O2				1.06692	1.06465	1.1302	2.03e-09	3.87e-08	6.2961	6.1235	6.1873	5.4713	5.5598	5.419	6.2381	6.1233	6.2179	5.5179	5.5059	5.4276	-	72.6		-	6.32323	-	-	M+ACN+H	-	pos_12536	-	-	-	-	-	pos	C19H22O2	324.196	-	-	-
Pteroside B	metab_12023	C20H28O7				1.53839	1.52206	1.39404	3.82e-07	3.12e-06	5.4502	5.5783	5.4258	4.06	3.9965	3.5764	5.1442	5.0116	5.0836	3.6016	3.6394	3.8576	-	43.8		-	6.29523	29774-74-1	-	M+H-H2O	Organooxygen compounds	pos_12591	-	-	-	HMDB0030760	Carbohydrates and carbohydrate conjugates	pos	C20H28O7	363.178	-	Organic oxygen compounds	-
9alpha-(Angeloyloxy)-4S-hydroxy-10(14)-oplopen-3-one 4-acetate	metab_12059	C22H32O5				1.44957	1.43103	1.34587	4.66e-06	2.37e-05	5.2786	5.5746	5.386	4.3715	4.1156	3.6365	5.2411	5.0299	5.056	3.6858	4.0327	3.6096	-	33.8		-	6.28123	147742-08-3	-	M+NH4	Prenol lipids	pos_12629	-	-	-	HMDB0040955	Sesquiterpenoids	pos	C22H32O5	394.257	-	Lipids and lipid-like molecules	-
3b,8a-Dihydroxy-6b-angeloyloxy-7(11)-eremophilen-12,8-olide	metab_12061	C20H28O6				1.32571	1.31131	1.22281	1.35e-07	1.31e-06	6.0673	6.2811	6.1681	4.9333	5.1574	4.8154	5.9687	5.8753	5.9261	4.865	5.0671	4.8395	-	32.7		-	6.28123	162613-66-3	-	M+H	Prenol lipids	pos_12631	-	-	-	HMDB0040757	Terpene lactones	pos	C20H28O6	365.193	-	Lipids and lipid-like molecules	-
Cetraxate benzyl ester	metab_12125	C24H29NO4				1.29842	1.29315	1.22046	9.21e-08	9.49e-07	6.0743	5.7443	5.9155	4.9388	5.0614	4.6198	5.9709	5.8673	5.9339	4.7384	4.929	4.8067	38.7	-		-	6.26023	-	-	M+H	-	pos_12697	-	-	-	-	-	pos	C24H29NO4	396.217	-	-	C03256
3-O-Methylniveusin A	metab_12126	C21H28O8				1.39681	1.38781	1.27321	1.32e-05	5.63e-05	6.0866	5.9766	6.0875	4.195	4.6276	4.3982	5.953	5.9705	5.9697	4.8969	5.2962	4.893	-	70.5		-	6.26023	-	-	M+H-2H2O	Prenol lipids	pos_12698	-	-	-	HMDB0039084	Terpene lactones	pos	C21H28O8	373.164	-	Lipids and lipid-like molecules	-
6-Hydroxy-5,7,4'-trimethoxyflavone	metab_12177	C18H16O6				1.34556	1.33197	1.23295	2.5e-07	2.21e-06	6.1297	6.0456	6.2678	4.9692	4.9904	4.6895	5.8139	5.8662	6.1121	5.0638	4.9476	4.7282	47.9	-		-	6.23923	-	-	M+H	-	pos_12752	-	-	-	LMPK12111170	-	pos	C18H16O6	329.102	-	-	C14985
3,4,5-trihydroxy-6-[3-hydroxy-2-(3-methylbut-2-en-1-yl)phenoxy]oxane-2-carboxylic acid	metab_12247	C17H22O8				1.73752	1.72844	1.49177	1.1e-07	1.1e-06	5.9692	5.8164	5.7637	4.4688	3.5561	3.6941	5.7029	5.7715	5.7736	3.6266	3.953	4.0297	-	45.9		-	6.21125	-	-	M+Na	-	pos_12827	-	-	-	-	-	pos	C17H22O8	377.121	-	-	-
N-[(3a,5b,7a,12a)-3,7-dihydroxy-24-oxo-12-(sulfooxy)cholan-24-yl]-Glycine	metab_12255	C26H43NO9S				1.66221	1.66625	1.46591	2.28e-08	2.93e-07	5.5409	5.2321	5.4488	3.6916	3.6901	3.6442	5.7714	5.8051	5.4851	3.7605	3.7984	4.1185	-	47.1		-	6.20423	74723-17-4	-	M+ACN+H	Steroids and steroid derivatives	pos_12836	-	-	-	HMDB0002644	Bile acids, alcohols and derivatives	pos	C26H43NO9S	587.304	-	Lipids and lipid-like molecules	-
4,4alpha,5,6-Tetrahydro-7-methyl-2(3H)-naphthalenone	metab_12298	C11H14O				1.78619	1.77308	1.53147	2.07e-07	1.89e-06	5.8996	5.8755	5.9025	3.7469	3.5173	3.1852	5.7306	5.7229	5.7589	4.1447	4.0751	4.1109	60.4	-		-	6.16893	34545-88-5	-	M+H	Organooxygen compounds	pos_12881	-	-	-	HMDB0039803	Carbonyl compounds	pos	C11H14O	163.112	-	Organic oxygen compounds	-
Alpha-curcumene	metab_12315	C15H22				1.66124	1.66596	1.57489	5.75e-09	9.3e-08	4.6404	4.4967	4.6713	3.0174	3.0159	2.9699	5.0329	4.98	5.0107	3.0862	3.1241	3.0951	63.7	-		-	6.1549	4176-17-4	-	M+H	Prenol lipids	pos_12898	-	-	-	HMDB0059878;HMDB0061838;LMPR0103060015	Sesquiterpenoids	pos	C15H22	203.18	-	Lipids and lipid-like molecules	C09649
Quercetin 3,4'-dimethyl ether 7-rutinoside	metab_12325	C23H24O11				1.74993	1.74121	1.54163	1.1e-06	7.34e-06	5.4676	5.6819	5.7482	3.2675	3.266	3.2201	5.6267	5.4617	5.6738	4.1019	3.7744	4.2048	49.4	-		-	6.1409	-	-	M+H	-	pos_12909	-	-	-	LMPK12112759	-	pos	C23H24O11	477.139	-	-	-
2-hydroxyethinylestradiol	metab_12333	C20H24O3				1.328	1.32057	1.3029	0.001107	0.002506	5.9269	5.9164	5.471	3.5027	4.0015	3.8002	5.1858	5.62	5.7915	4.7418	4.9411	5.0395	-	60.1		-	6.1269	-	-	2M+K	Steroids and steroid derivatives	pos_12918	-	-	-	HMDB0061027	Estrane steroids	pos	C20H24O3	663.303	-	Lipids and lipid-like molecules	-
Alpha-Hydrojuglone 4-O-b-D-glucoside	metab_12499	C16H18O8				1.72924	1.7345	1.84975	0.003081	0.006239	4.828	4.9134	4.929	1.4899	1.4884	1.444	5.5268	5.4196	5.4831	3.8377	4.4797	4.0737	65.5	-		-	6.07788	39015-63-9	-	M+H	Organooxygen compounds	pos_13089	-	-	-	HMDB0034242	Carbohydrates and carbohydrate conjugates	pos	C16H18O8	339.108	-	Organic oxygen compounds	-
(3xi,6E)-1,7-Diphenyl-6-hepten-3-ol	metab_12525	C19H22O				1.68907	1.69144	0.670279	6.64e-10	1.49e-08	3.6329	3.6687	3.7013	5.3156	5.2556	5.2494	3.652	3.6193	3.6216	5.5983	5.6835	5.563	-	31.7		-	6.07085	87095-76-9	-	2M+ACN+H	Diarylheptanoids	pos_13115	-	-	-	HMDB0030146	Linear diarylheptanoids	pos	C19H22O	574.366	-	Phenylpropanoids and polyketides	-
3b-Allotetrahydrocortisol	metab_12646	C21H34O5				1.76721	1.76494	1.51362	1.26e-13	8.73e-12	5.7058	5.6003	5.7235	3.7465	3.745	3.699	5.7742	5.7739	5.7612	3.8154	3.8533	3.8243	-	66.2		-	6.02188	651-43-4	-	M+CH3OH+H	Steroids and steroid derivatives	pos_13241	-	-	-	HMDB0000314	Hydroxysteroids	pos	C21H34O5	399.272	-	Lipids and lipid-like molecules	-
Ganglioside GD2 (d18:1/18:1(11Z))	metab_12689	C79H137N3O34				2.01208	2.00768	0.580265	3.59e-10	9.03e-09	4.0069	3.3847	3.4173	5.9854	6.0886	5.9814	3.368	3.4799	3.3376	6.0921	6.0031	6.0273	-	38.2		-	6.00088	-	-	M+2Na+H	Sphingolipids	pos_13284	-	-	-	HMDB0011853	Glycosphingolipids	pos	C79H137N3O34	572.962	-	Lipids and lipid-like molecules	-
Kushenol W	metab_12711	C21H22O7				1.50365	1.49501	1.29351	4.94e-08	5.62e-07	6.3967	6.2097	6.4184	4.6035	4.8263	4.6185	6.2757	6.2398	6.1375	4.9114	5.1062	5.0664	41.7	-		-	5.98685	-	-	M+H	-	pos_13310	-	-	-	LMPK12140492	-	pos	C21H22O7	387.144	-	-	-
12-amino-dodecanoic acid	metab_12714	C12H25NO2				1.65399	1.64671	1.46352	3.61e-07	2.98e-06	5.5793	5.4728	5.5191	3.4092	3.5585	3.3678	5.5337	5.4906	5.5022	4.0233	4.1522	4.1034	51.5	-		-	5.98685	-	-	M+H	-	pos_13313	-	-	-	LMFA01100005	-	pos	C12H25NO2	216.196	-	-	-
Ganglioside GA1 (d18:1/20:0)	metab_12728	C64H118N2O23				2.00147	1.99579	0.599936	3.82e-09	6.63e-08	3.5937	3.7091	3.6622	6.0709	6.1457	6.0862	4.2777	3.7793	3.5824	6.4575	6.4534	6.4589	-	35.3		-	5.97985	-	-	M+H+Na	Sphingolipids	pos_13327	-	-	-	HMDB0004904	Glycosphingolipids	pos	C64H118N2O23	653.407	-	Lipids and lipid-like molecules	C06136
5-NITRO-2-PHENYLPROPYLAMINOBENZOIC ACID [NPPB]	metab_12738	C16H16N2O4				1.47826	1.48185	1.345	0.0004548	0.001142	5.9156	6.0488	6.0581	4.3956	3.7018	3.9312	6.4285	6.4979	6.4064	5.3104	5.0325	5.4004	58.2	-		-	5.97985	-	-	M+H	-	pos_13338	-	-	-	-	-	pos	C16H16N2O4	301.118	-	-	-
Sandoricin	metab_12758	C31H40O11				1.5085	1.49855	1.32829	1.01e-05	4.5e-05	6.0229	5.8869	6.2312	4.1609	4.4597	4.0549	6.2269	6.0367	5.9594	4.6331	5.162	4.9104	-	64.5		-	5.96588	133585-55-4	-	M+ACN+H	Carboxylic acids and derivatives	pos_13358	-	-	-	HMDB0037555	Tetracarboxylic acids and derivatives	pos	C31H40O11	630.291	-	Organic acids and derivatives	-
Cinnzeylanol	metab_12807	C20H32O7				1.38414	1.38549	1.31308	5.16e-10	1.22e-08	5.0093	4.8794	5.0057	3.8179	3.8164	3.7704	5.1752	5.1383	5.1412	3.8868	3.9247	3.8957	85.5	-		-	5.93787	62394-04-1	-	M+H	Prenol lipids	pos_13408	-	-	-	HMDB0036010	Diterpenoids	pos	C20H32O7	385.22	-	Lipids and lipid-like molecules	-
Yucalexin P15	metab_12835	C20H26O4				1.38208	1.36081	1.30958	9.36e-05	0.0002865	5.83	5.797	5.7843	4.553	4.0825	4.3171	5.0089	5.1457	5.1753	3.5847	4.2965	4.1667	-	50.9		-	5.91668	119626-52-7	-	M+NH4	Prenol lipids	pos_13439	-	-	-	HMDB0036753	Diterpenoids	pos	C20H26O4	348.217	-	Lipids and lipid-like molecules	-
Ethyl 3-hydroxydodecanoate	metab_12837	C14H28O3				1.57796	1.56208	1.39932	2.7e-05	0.000103	5.91	5.9616	5.7515	4.4551	3.4755	3.4625	5.803	5.5102	5.8384	4.4889	4.6667	4.306	-	53.3		-	5.91668	-	-	M+NH4	Fatty Acyls	pos_13441	-	-	-	HMDB0059850	Fatty alcohols	pos	C14H28O3	262.238	-	Lipids and lipid-like molecules	-
(2E)-3-(4-hydroxyphenyl)-1-[2,4,6-trihydroxy-3-(4-hydroxy-3-methylbut-2-en-1-yl)phenyl]prop-2-en-1-one	metab_12882	C20H20O6				1.16641	1.15232	1.19325	1.09e-05	4.8e-05	5.589	5.4304	5.5967	4.7827	4.8895	4.2376	5.4842	5.4241	5.3733	4.3642	4.7267	4.5701	-	52.5		-	5.8747	-	-	M+CH3OH+H	-	pos_13487	-	-	-	-	-	pos	C20H20O6	389.159	-	-	-
CP 24,879	metab_12884	C11H17NO				1.14034	1.13767	1.15246	1.14e-05	4.99e-05	6.4241	6.4362	6.4523	5.5885	5.5083	5.2956	6.6202	6.608	6.647	5.8429	5.8894	5.877	51.2	-		-	5.8747	-	-	M+H	-	pos_13489	-	-	-	-	-	pos	C11H17NO	180.138	-	-	-
3-Hydroxy-1,10-bisaboladien-9-one	metab_12927	C15H24O2				1.23626	1.21591	1.24667	0.0001304	0.0003811	5.3918	5.3146	5.4158	4.3825	3.9489	3.5307	5.1035	5.1182	5.0726	4.2906	4.5921	4.4545	35.9	-		-	5.8327	-	-	M+H	Prenol lipids	pos_13537	-	-	-	HMDB0034722	Sesquiterpenoids	pos	C15H24O2	237.185	-	Lipids and lipid-like molecules	-
3-Allyl-6-methoxyphenol	metab_12933	C10H12O2				1.10351	1.10049	1.25299	4.97e-10	1.18e-08	3.8209	3.7191	3.7831	2.9739	2.9724	2.9264	3.8325	3.7618	3.6962	3.0427	3.0806	3.0516	53.5	-		-	5.8257	-	-	M+H	-	pos_13545	-	-	-	-	-	pos	C10H12O2	165.091	-	-	-
2-Hydroxyestradiol-3-methyl ether	metab_12940	C19H26O3				1.50403	1.49213	1.37793	4.23e-08	4.97e-07	5.357	5.1995	5.3084	3.9369	3.5689	3.6942	4.9684	5.0535	5.1311	3.6394	4.0234	3.6482	-	69.8		-	5.81872	5976-65-8	-	M+NH4	Carboxylic acids and derivatives	pos_13552	-	-	-	LMST02010051;HMDB0000380	Tricarboxylic acids and derivatives	pos	C19H26O3	320.222	-	Organic acids and derivatives	-
(14S)-14,15-Dihydroxy-8(17),13(16)-labdadien-19-oic acid	metab_12946	C20H32O4				1.45171	1.43833	1.34124	4.21e-06	2.18e-05	5.5084	5.3724	5.4962	4.1592	3.6394	3.9293	5.3035	5.2407	5.2925	3.7648	4.6354	3.8923	-	57.4		-	5.8117	-	-	M+NH4	Prenol lipids	pos_13558	-	-	-	HMDB0034686	Diterpenoids	pos	C20H32O4	354.264	-	Lipids and lipid-like molecules	-
3,5,7,9,11-dodecapentaenoic acid	metab_12987	C12H14O2				1.45616	1.44945	1.37651	1.1e-05	4.82e-05	5.1245	5.0953	5.1294	3.356	3.3545	3.3085	5.1484	5.1139	5.1231	3.9656	4.2028	4.1391	52.5	-		-	5.76268	-	-	M+H	-	pos_13600	-	-	-	LMFA01030243	-	pos	C12H14O2	191.107	-	-	-
3-p-Coumaroyl-1,5-quinolactone	metab_12995	C16H16O7				1.10961	1.12221	1.2271	0.008751	0.01589	5.8841	5.6141	5.6644	3.9414	3.7353	4.4429	5.9809	5.8823	5.858	5.4882	5.3692	5.4486	-	69.6		-	5.7557	-	-	M+CH3OH+H	Cinnamic acids and derivatives	pos_13609	-	-	-	HMDB0029292	Hydroxycinnamic acids and derivatives	pos	C16H16O7	353.123	-	Phenylpropanoids and polyketides	-
CITROPTEN	metab_13001	C11H10O4				1.19957	1.20184	1.26563	0.003916	0.007749	5.5081	5.4621	5.5044	4.0096	3.3361	3.7609	5.611	5.5287	5.5487	5.0574	4.9679	5.0706	56.3	-		-	5.74868	487-06-9	-	M+H	Coumarins and derivatives	pos_13615	-	-	-	HMDB0032952	_	pos	C11H10O4	207.065	-	Phenylpropanoids and polyketides	-
Methyl (3x,4E,10R)-3,10-dihydroxy-4,11-dodecadiene-6,8-diynoate 10-glucoside	metab_13015	C19H24O9				1.41138	1.41111	1.31509	7.84e-08	8.3e-07	5.4465	5.1931	5.2536	3.8812	3.9812	3.8337	5.3649	5.3048	5.2884	4.4072	3.988	4.1278	-	84		-	5.72768	142449-85-2	-	M+Na	Fatty Acyls	pos_13629	-	-	-	HMDB0040897	Fatty acyl glycosides	pos	C19H24O9	419.134	-	Lipids and lipid-like molecules	-
3b,8b-Dihydroxy-6b-(3-chloro-2-hydroxy-2-methylbutanoyloxy)-7(11)-eremophilen-12,8-olide	metab_13029	C20H29ClO7				1.37655	1.35997	1.5083	0.00121	0.002713	4.2424	3.9397	4.1292	2.9919	3.2158	1.3941	4.3293	4.233	4.1969	3.252	3.3822	2.3816	-	68.9		-	5.71368	264607-21-8	-	M+NH4	Prenol lipids	pos_13643	-	-	-	HMDB0036524	Terpene lactones	pos	C20H29ClO7	434.195	-	Lipids and lipid-like molecules	-
3,4,5-trihydroxy-6-{3-[2-(3-hydroxyphenyl)ethyl]-5-methoxyphenoxy}oxane-2-carboxylic acid	metab_13049	C21H24O9				1.08438	1.11742	1.26044	0.01263	0.02195	4.8398	4.8456	4.3804	4.0975	4.096	4.05	6.2346	6.1815	6.1296	4.3865	4.2567	4.9859	-	40.1		-	5.68568	-	-	M+CH3OH+H	-	pos_13666	-	-	-	-	-	pos	C21H24O9	453.173	-	-	-
(E,E)-N-4-Methoxystyrylcinnamide	metab_13058	C18H17NO2				1.37456	1.35944	1.30925	1.59e-06	9.81e-06	5.316	5.0855	5.1889	4.1254	4.0334	3.5906	5.017	4.9589	5.0931	3.7069	4.2468	3.7158	-	61.4		-	5.6787	87596-53-0	-	M+ACN+H	Phenol ethers	pos_13675	-	-	-	HMDB0030194	Anisoles	pos	C18H17NO2	321.16	-	Benzenoids	-
5,7,9,11,13-tetradecapentaenoic acid	metab_13069	C14H18O2				1.22612	1.20955	1.27067	2.13e-06	1.25e-05	4.6194	4.6579	4.8021	3.5092	3.5077	3.4618	4.4642	4.2038	4.2619	3.5781	3.616	3.587	72.9	-		-	5.65767	-	-	M+H	-	pos_13686	-	-	-	LMFA01030258	-	pos	C14H18O2	219.138	-	-	-
3-hydroxy-1-(2-hydroxy-4,6-dimethoxyphenyl)-3-phenylpropan-1-one	metab_13077	C17H18O5				1.22236	1.22809	1.32902	0.01483	0.02522	4.3353	5.9145	5.1885	3.249	3.2474	3.2015	5.6639	5.8034	5.7652	4.9426	5.0876	4.8563	-	32.5		-	5.6437	-	-	M+ACN+H	-	pos_13694	-	-	-	-	-	pos	C17H18O5	344.149	-	-	-
11-Hydroxyandrosterone	metab_13081	C19H30O3				1.26015	1.2621	1.32974	0.005909	0.01119	5.2811	5.1793	5.2609	2.9884	3.5968	2.941	5.2876	5.3615	5.4259	4.8138	4.6475	4.9231	-	44.3		-	5.63667	57-61-4	-	M+NH4	Steroids and steroid derivatives	pos_13698	-	-	-	LMST02020086;HMDB0002984	Androstane steroids	pos	C19H30O3	324.253	-	Lipids and lipid-like molecules	C14606
Gibberellin A52	metab_13093	C20H26O7				1.00609	1.00356	1.16656	0.004289	0.008411	5.6273	5.625	5.6452	4.9446	4.2343	4.1883	5.7385	5.7607	5.7698	5.2572	5.3314	5.3291	-	60.4		-	5.6157	68062-24-8	-	M+ACN+H	Prenol lipids	pos_13710	-	-	-	HMDB0035053	Diterpenoids	pos	C20H26O7	420.202	-	Lipids and lipid-like molecules	-
20-Hydroxy-E4-neuroprostane	metab_13115	C22H32O5				1.35147	1.35958	1.30039	4.91e-06	2.48e-05	5.2349	5.044	5.0557	3.8956	3.8941	3.8481	5.3652	5.5047	5.5348	4.5137	4.0024	4.2512	-	70.6		-	5.57367	-	-	M+H-2H2O	Fatty Acyls	pos_13732	-	-	-	HMDB0012638	Fatty acids and conjugates	pos	C22H32O5	341.211	-	Lipids and lipid-like molecules	-
Glypallichalcone	metab_13132	C17H16O4				1.07592	1.06809	1.15718	0.0001442	0.0004162	6.0053	5.8629	6.0257	4.9691	4.6616	4.8401	5.8858	5.7994	5.8038	5.34	5.4225	5.3449	50.5	-		-	5.55265	-	-	M+H	-	pos_13749	-	-	-	LMPK12120432	-	pos	C17H16O4	285.112	-	-	-
Gibberellin A77	metab_13133	C19H24O6				1.0346	1.02719	1.12905	0.0001144	0.0003401	6.5369	6.4107	6.5532	5.4608	5.4326	5.4481	6.4309	6.3537	6.3478	5.9297	6.0089	5.937	-	51.7		-	5.55265	128230-24-0	-	M+H-2H2O	Prenol lipids	pos_13750	-	-	-	HMDB0037004	Diterpenoids	pos	C19H24O6	313.143	-	Lipids and lipid-like molecules	-
Fraxidin	metab_13134	C11H10O5				1.30034	1.29321	1.28056	2.75e-05	0.0001047	5.4248	5.2068	5.3335	3.5993	4.4119	3.8289	5.1501	4.9981	4.9994	4.3334	3.815	4.3083	40.9	-		-	5.55265	525-21-3	-	M+H	-	pos_13751	-	-	-	-	-	pos	C11H10O5	223.06	-	-	C17479
2-(3-Carboxy-3-(methylammonio)propyl)-L-histidine	metab_13154	C11H19N4O4+				1.30222	1.28962	1.28481	7.41e-07	5.36e-06	4.9269	4.8953	4.9529	3.7666	3.6017	3.5557	4.863	4.7419	4.7996	3.7167	4.1886	3.8825	-	87.7		-	5.51765	-	-	M+H	Carboxylic acids and derivatives	pos_13772	-	-	-	HMDB0011654	Amino acids, peptides, and analogues	pos	C11H19N4O4+	272.149	-	Organic acids and derivatives	C04692
Lysyl-Tryptophan	metab_13157	C17H24N4O3				1.7256	1.75096	2.48962	0.0003622	0.0009335	3.4944	4.1058	1.7357	1.46	1.4585	1.4142	4.5703	4.2559	4.1427	1.5267	1.5635	1.5353	-	76.7		-	5.51068	50674-18-5	-	M+Na	Carboxylic acids and derivatives	pos_13775	-	-	-	HMDB0028962	Amino acids, peptides, and analogues	pos	C17H24N4O3	355.172	-	Organic acids and derivatives	-
Ankorine	metab_13161	C19H29NO4				1.32599	1.28589	1.48153	0.01047	0.01857	5.6917	5.1482	5.5592	2.9975	2.996	2.9501	4.155	3.1983	3.2006	3.0664	3.1042	3.0753	35.6	-		map00950	5.50368	13849-54-2	Isoquinoline alkaloid biosynthesis	M+H	-	pos_13779	Biosynthesis of other secondary metabolites	Metabolism	-	-	-	pos	C19H29NO4	336.217	-	-	C09337
O-Desmethylvenlafaxine glucuronide	metab_13232	C20H29NO8				1.52705	1.52011	1.46933	0.002491	0.005174	5.8268	5.7257	5.7144	2.5872	4.4189	2.5399	5.784	5.5639	5.5925	4.9251	3.7916	5.0151	-	34.7		-	5.38465	1021933-98-1	-	M+Na	_	pos_13850	-	-	-	HMDB0061172	_	pos	C20H29NO8	434.181	-	_	-
3-(3,4-dihydroxyphenyl)-1-(2,3,4,6-tetrahydroxyphenyl)propan-1-one	metab_13280	C15H14O7				1.20933	1.22106	1.3083	0.002658	0.005484	4.9578	4.8204	4.6251	3.2918	3.2903	3.2444	5.2574	5.0757	5.2564	4.6252	3.7633	4.7096	-	71.8		-	5.31463	-	-	M+NH4	-	pos_13899	-	-	-	-	-	pos	C15H14O7	324.108	-	-	-
Fasciculol F	metab_13287	C39H65NO11				1.68555	1.69034	0.686769	1.02e-06	6.91e-06	3.9783	4.0141	4.0467	5.5188	5.5544	5.5187	3.9973	3.9647	4.3257	6.3174	6.2066	6.2993	-	56.1		-	5.30065	65694-21-5	-	M+H	Prenol lipids	pos_13906	-	-	-	HMDB0035188	Triterpenoids	pos	C39H65NO11	724.47	-	Lipids and lipid-like molecules	C19958
Lipoyllysine	metab_13300	C14H26N2O3S2				1.39561	1.40112	1.47385	0.03366	0.05155	5.7732	5.651	5.5221	3.6383	3.1798	0.8625	6.0826	6.2697	6.3805	5.585	5.5315	5.414	-	74.5		-	5.28668	20902-53-8	-	M+H	Dithiolanes	pos_13920	-	-	-	HMDB0012996	Lipoamides	pos	C14H26N2O3S2	335.146	-	Organoheterocyclic compounds	-
PS(12:0/16:0)	metab_13318	C34H66NO10P				1.8457	1.83222	0.621142	3.42e-05	0.0001194	3.2657	3.3015	3.3342	5.6614	5.6492	5.7325	3.2848	4.6857	4.587	6.3246	6.3383	6.4502	36.8	-		-	5.23082	-	-	M+H	-	pos_13938	-	-	-	LMGP03010942	-	pos	C34H66NO10P	680.444	-	-	-
2-(2,4-dihydroxyphenyl)-3-(3,7-dimethylocta-2,6-dien-1-yl)-7-hydroxy-8-(4-hydroxy-3-methylbut-2-en-1-yl)-4H-chromen-4-one	metab_13334	C30H34O6				1.11756	1.1417	1.28009	0.003318	0.006681	4.3583	4.1614	4.2323	3.5788	3.5773	3.5314	5.5764	5.2891	5.2304	4.0261	4.1079	3.7123	-	49.5		-	5.2168	-	-	M+H-2H2O	-	pos_13954	-	-	-	-	-	pos	C30H34O6	455.225	-	-	-
Malvidin	metab_13340	C17H14O7				1.29591	1.30958	2.04893	0.004595	0.008948	1.5225	1.5573	3.2922	1.3162	1.3148	1.2712	3.5153	3.2678	3.4319	1.3821	1.4184	1.3906	81.3	-		-	5.2098	643-84-5	-	M+H	-	pos_13960	-	-	-	LMPK12010004	-	pos	C17H14O7	331.081	-	-	C08716
Permetin A	metab_13359	C54H92N12O12				2.24676	2.23509	0.536918	9.81e-09	1.43e-07	3.4584	3.4942	3.5268	6.6591	6.708	6.7628	3.5162	4.5463	3.447	6.9464	6.9212	6.9579	-	88.2		-	5.18173	71888-70-5	-	M+H+Na	Peptidomimetics	pos_13979	-	-	-	HMDB0030527	Depsipeptides	pos	C54H92N12O12	562.344	-	Organic acids and derivatives	-
Tocopheronic acid	metab_13445	C16H22O5				1.0599	1.05105	1.18158	0.0001106	0.0003304	4.9937	5.0601	5.1876	3.9988	3.8896	4.1647	5.0109	4.9482	4.9032	4.3526	4.6957	4.375	79.1	-		-	5.03478	1948-76-1	-	M+H	Prenol lipids	pos_14067	-	-	-	HMDB0030555	Sesquiterpenoids	pos	C16H22O5	295.152	-	Lipids and lipid-like molecules	-
Prostaglandin F3a	metab_13516	C20H32O5				1.01195	1.00423	0.841299	0.006963	0.01296	4.543	4.5788	4.6114	6.0222	4.9459	5.4056	4.5621	4.5294	4.5317	5.8431	4.4352	5.8608	-	49.8		-	4.90893	745-64-2	-	2M+ACN+Na	Fatty Acyls	pos_14140	-	-	Lipids	HMDB0002122	Eicosanoids	pos	C20H32O5	768.46	Eicosanoids	Lipids and lipid-like molecules	C06476
Phytolaccoside A	metab_13589	C36H56O10				1.42108	1.43163	0.753774	0.0001128	0.0003357	4.3098	4.3457	4.3783	5.1153	5.3056	5.3332	4.3289	4.4009	4.2985	6.2108	6.2679	6.3427	-	53.8		-	4.81028	65608-00-6	-	M+NH4	Prenol lipids	pos_14213	-	-	-	HMDB0034642	Triterpenoids	pos	C36H56O10	666.427	-	Lipids and lipid-like molecules	-
6-{[1-(2-{[2-(3,4-dimethoxyphenyl)ethyl]-C-hydroxycarbonimidoyl}ethyl)-3-methoxy-4-oxocyclohexa-2,5-dien-1-yl]oxy}-3,4,5-trihydroxyoxane-2-carboxylic acid	metab_13635	C26H33NO12				1.47425	1.44456	2.31153	0.003375	0.006779	4.0002	3.5241	3.7037	0.9259	0.9246	0.8843	2.338	1.7497	2.4927	2.4027	1.0213	1.5466	-	74.4		-	4.73327	-	-	M+H	-	pos_14261	-	-	-	-	-	pos	C26H33NO12	552.208	-	-	-
Vinaginsenoside R14	metab_13661	C41H70O15				1.38015	1.37529	0.787002	2.57e-09	4.73e-08	4.392	4.4278	4.4605	5.5915	5.7171	5.8331	4.4111	4.3784	4.3807	5.4956	5.4977	5.4726	-	36.2		-	4.67658	156398-73-1	-	M+H-2H2O	Prenol lipids	pos_14287	-	-	-	HMDB0040779	Terpene glycosides	pos	C41H70O15	767.464	-	Lipids and lipid-like molecules	-
(1R*,2R*,4R*,8S*)-p-Menthane-1,2,8,9-tetrol 9-glucoside	metab_13694	C16H30O9				1.56311	1.61678	2.89871	0.00654	0.01225	1.8974	2.2365	1.9966	0.762	0.7608	1.8197	5.072	4.4835	4.577	1.969	0.8521	0.8273	-	65.3		-	4.6276	402593-84-4	-	M+Na	Prenol lipids	pos_14321	-	-	-	HMDB0039976	Terpene glycosides	pos	C16H30O9	389.178	-	Lipids and lipid-like molecules	-
Lys Val Leu Gly	metab_13723	C19H37N5O5				1.70867	1.69467	0.653686	8.63e-05	0.0002664	3.2591	3.2949	3.3275	5.3804	5.3364	5.4607	3.4584	4.5906	4.6301	6.096	6.1329	6.104	59.3	-		-	4.58558	-	-	M+H	-	pos_14350	-	-	-	-	-	pos	C19H37N5O5	416.285	-	-	-
3,4,5-trihydroxy-6-{2-methoxy-4-[(oxiran-2-yl)methyl]phenoxy}oxane-2-carboxylic acid	metab_13777	C16H20O9				1.02289	1.00324	1.17143	0.0007119	0.001694	5.4241	5.4476	5.4442	4.1491	4.5869	4.4865	4.8806	4.7474	4.8041	4.2397	4.3891	4.3998	-	30.2		-	4.49458	-	-	M+H-2H2O	-	pos_14404	-	-	-	-	-	pos	C16H20O9	321.094	-	-	-
Leu Ile Gln Thr	metab_13815	C21H39N5O7				1.711	1.70811	0.663779	1.06e-11	4.21e-10	3.5728	3.6086	3.6413	5.2899	5.5844	5.5301	3.5919	3.5593	3.6321	5.3048	5.493	5.3478	46.1	-		-	4.4239	-	-	M+H	-	pos_14443	-	-	-	-	-	pos	C21H39N5O7	474.291	-	-	-
Taurocholic acid	metab_13826	C26H45NO7S				1.95182	1.94842	0.5664	2.28e-07	2.04e-06	3.5062	3.1382	3.1708	6.1663	5.0052	5.5323	3.1215	3.0888	3.0911	5.8538	5.203	5.9879	-	55.4		map01100;map04979;map00430;map00121;map04976;map00120	4.4029	81-24-3	Metabolic pathways;Cholesterol metabolism;Taurine and hypotaurine metabolism;Secondary bile acid biosynthesis;Bile secretion;Primary bile acid biosynthesis	M+CH3OH+H	Steroids and steroid derivatives	pos_14454	Global and overview maps;Digestive system;Metabolism of other amino acids;Lipid metabolism;Digestive system;Lipid metabolism	Metabolism;Organismal Systems;Metabolism;Metabolism;Organismal Systems;Metabolism	Steroids	LMST05040001;HMDB0000036;81-24-3	Bile acids, alcohols and derivatives	pos	C26H45NO7S	548.328	24-Carbon atoms	Lipids and lipid-like molecules	C05122
Leu Ala Val Gln	metab_13893	C19H35N5O6				1.37865	1.36253	0.771648	3.18e-06	1.72e-05	3.8264	3.8622	3.9581	5.1697	5.434	5.4044	4.3107	4.6059	4.1906	5.2698	5.4741	5.3287	56.8	-		-	4.28387	-	-	M+H	-	pos_14521	-	-	-	-	-	pos	C19H35N5O6	430.265	-	-	-
Leu Val Lys Ser	metab_13918	C20H39N5O6				1.60749	1.59334	0.665889	0.0005787	0.001409	3.0936	3.1294	3.162	4.8967	5.0918	5.0643	3.8003	4.525	4.5435	6.0997	6.098	6.17	40.6	-		-	4.24122	-	-	M+H	-	pos_14546	-	-	-	-	-	pos	C20H39N5O6	446.296	-	-	-
Cis-zeatin-O-glucoside	metab_13943	C16H23N5O6				1.12797	1.15716	1.35472	0.005345	0.01024	3.776	3.88	3.2817	2.9989	2.9974	2.9701	5.1581	4.7991	4.7038	3.1423	3.1056	3.6778	-	45.6		map00908	4.19222	71866-93-8	Zeatin biosynthesis	M+H-2H2O	Fatty Acyls	pos_14571	Metabolism of terpenoids and polyketides	Metabolism	-	HMDB0012203	Fatty acyl glycosides	pos	C16H23N5O6	346.149	-	Lipids and lipid-like molecules	C15546
Ala Ala Pro Lys	metab_13992	C17H31N5O5				1.08793	1.07908	0.852935	6.5e-07	4.81e-06	4.3115	4.2563	4.3038	4.9625	5.258	5.1767	4.5166	4.5184	4.329	5.0011	5.2375	5.1249	56.6	-		-	4.12222	-	-	M+H	-	pos_14621	-	-	-	-	-	pos	C17H31N5O5	386.238	-	-	-
4-Hydroxy-alprenolol	metab_14029	C15H23NO3				1.78172	1.7765	0.645601	1.65e-11	6.09e-10	3.5797	3.6155	3.6481	5.5278	5.5709	5.8209	3.5988	3.5661	3.5684	5.4013	5.4797	5.62	-	43.8		-	4.0592	-	-	2M+NH4	Phenols	pos_14658	-	-	-	HMDB0061122	4-alkoxyphenols	pos	C15H23NO3	548.364	-	Benzenoids	-
Cis-3,4-Leucopelargonidin	metab_14037	C15H14O6				1.14205	1.13578	1.2226	0.001045	0.002381	5.6586	5.6307	5.6469	4.7987	4.0525	4.7615	5.1433	5.0335	4.9532	4.3697	3.7714	4.4709	33.8	-		map01100;map00941;map01110	4.04518	98919-66-5	Metabolic pathways;Flavonoid biosynthesis;Biosynthesis of secondary metabolites	M+H	Flavonoids	pos_14666	Global and overview maps;Biosynthesis of other secondary metabolites;Global and overview maps	Metabolism;Metabolism;Metabolism	-	HMDB0032322	Flavans	pos	C15H14O6	291.084	-	Phenylpropanoids and polyketides	C03648
Rhazidigenine Nb-oxide	metab_14062	C19H26N2O2				1.00364	1.00715	1.23605	0.02576	0.04077	4.3588	6.4974	4.0425	4.0899	4.6529	3.9854	5.2655	5.4583	5.4798	4.323	3.8347	4.2759	-	61.8		-	3.98918	26066-43-3	-	M+ACN+Na	Indoles and derivatives	pos_14692	-	-	-	HMDB0030263	Indoles	pos	C19H26N2O2	378.213	-	Organoheterocyclic compounds	-
L-lysinium(1+)	metab_14099	C6H15N2O2+				1.23449	1.24153	0.781791	0.001315	0.002922	3.9881	4.024	4.0566	4.7083	4.7999	4.8176	4.0072	4.6346	4.2283	5.8442	5.857	5.8709	-	44.5		-	3.91918	-	-	2M+ACN+Na	-	pos_14730	-	-	-	-	-	pos	C6H15N2O2+	358.244	-	-	-
4-Hydroxyproline galactoside	metab_14129	C11H19NO8				1.18559	1.17774	0.753903	0.004284	0.008403	3.3997	3.4355	3.4681	5.246	3.3994	4.6225	3.7116	3.4572	3.3884	5.263	4.0743	5.0678	-	56.2		-	3.8702	80185-44-0	-	M+ACN+Na	Fatty Acyls	pos_14761	-	-	-	HMDB0029354	Fatty alcohol esters	pos	C11H19NO8	357.126	-	Lipids and lipid-like molecules	-
N-Acetyl-7-O-acetylneuraminic acid	metab_14222	C13H21NO10				1.07617	1.07278	1.19574	0.0008194	0.001919	5.3277	5.368	5.0197	4.1612	3.8269	3.9988	5.1735	5.1415	5.309	4.71	4.8069	4.7056	-	59.9		-	3.73018	18529-63-0	-	M+ACN+H	Organooxygen compounds	pos_14854	-	-	-	HMDB0000785	Carbohydrates and carbohydrate conjugates	pos	C13H21NO10	393.152	-	Organic oxygen compounds	C04016
Dihydrozeatin-O-glucoside	metab_14254	C16H25N5O6				2.10682	2.10462	0.461329	5.47e-12	2.31e-10	2.3514	2.3871	2.4196	4.8794	4.9679	5.0907	2.3704	2.3379	2.3402	5.2834	5.2558	5.3198	-	30.8		map01110;map00908	3.67415	62512-96-3	Biosynthesis of secondary metabolites;Zeatin biosynthesis	M+CH3OH+H	Fatty Acyls	pos_14886	Global and overview maps;Metabolism of terpenoids and polyketides	Metabolism;Metabolism	-	HMDB0012214	Fatty acyl glycosides	pos	C16H25N5O6	416.213	-	Lipids and lipid-like molecules	C16448
Trans-Zeatin riboside	metab_14299	C15H21N5O5				1.06463	1.1025	1.67096	0.0276	0.0433	1.9361	1.9715	2.0038	1.8816	1.7232	1.6782	4.3748	3.5814	4.0211	1.7925	1.8297	1.8012	59.8	-		map01110;map00908	3.59715	6025-53-2	Biosynthesis of secondary metabolites;Zeatin biosynthesis	M+H	Purine nucleosides	pos_14932	Global and overview maps;Metabolism of terpenoids and polyketides	Metabolism;Metabolism	-	HMDB0030388;HMDB0304506	_	pos	C15H21N5O5	352.161	-	Nucleosides, nucleotides, and analogues	C16431
2,6-Dihydroxynaphthalene	metab_14386	C10H8O2				1.06308	1.07595	1.28966	0.002767	0.005686	3.5721	3.7803	3.7397	2.8658	3.0859	2.8558	4.6056	4.4991	4.434	3.0791	3.5066	3.7048	67.3	-		-	3.47115	-	-	M+H	-	pos_15020	-	-	-	-	-	pos	C10H8O2	161.06	-	-	-
Trp Ala	metab_14532	C14H17N3O3				1.13653	1.14543	0.705781	0.01736	0.02894	2.1007	2.7457	2.6462	3.406	3.4645	3.4053	2.1196	3.674	3.8565	4.6905	4.4576	4.8657	73	-		-	3.2266	-	-	M+H	-	pos_15176	-	-	-	-	-	pos	C14H17N3O3	276.134	-	-	-
N,N,O-Tridesmethyltramadol	metab_14549	C13H19NO2				1.00992	1.00804	1.15395	0.002694	0.005553	6.0469	5.9599	5.9947	4.7452	4.7437	4.6977	5.9267	5.9513	5.963	5.5941	5.6117	5.6677	-	49		-	3.20562	1235568-21-4	-	M+ACN+H	Benzene and substituted derivatives	pos_15193	-	-	-	1235568-21-4;HMDB0060850	Cyclohexylphenols	pos	C13H19NO2	263.175	-	Benzenoids	-
Tetrahydropentoxyline	metab_14558	C17H22N2O7				1.12325	1.15431	1.35322	0.009974	0.01778	3.7704	3.9899	3.4638	3.1809	3.1794	3.1335	5.6055	5.0189	5.0905	3.2498	3.2877	3.8776	47.8	-		-	3.1846	-	-	M+H	-	pos_15202	-	-	-	-	-	pos	C17H22N2O7	367.15	-	-	-
(1S,2R,4R)-p-Menth-8-ene-2,10-diol 2-glucoside	metab_14632	C16H28O7				2.15553	2.14967	0.414075	3.05e-08	3.73e-07	2.0611	2.0966	2.129	5.2415	5.6149	5.3767	2.0801	2.0477	2.0499	4.7233	4.7776	4.3591	-	33.1		-	3.05172	402593-53-7	-	M+ACN+H	Prenol lipids	pos_15278	-	-	-	HMDB0039055	Terpene glycosides	pos	C16H28O7	374.217	-	Lipids and lipid-like molecules	-
Kanosamine	metab_14812	C6H13NO5				1.147	1.13714	1.1972	0.002578	0.005338	6.2098	6.2037	6.1637	5.1692	4.533	4.2323	6.1444	6.0844	6.0919	5.639	5.6912	5.5589	35.1	-		map01100;map01051;map00998;map01110	2.80023	-	Metabolic pathways;Biosynthesis of ansamycins;Biosynthesis of various secondary metabolites - part 2;Biosynthesis of secondary metabolites	M+H	-	pos_15474	Global and overview maps;Metabolism of terpenoids and polyketides;Biosynthesis of other secondary metabolites;Global and overview maps	Metabolism;Metabolism;Metabolism;Metabolism	-	-	-	pos	C6H13NO5	180.088	-	-	C12212
(1R,2S,3R)-2-Acetyl-4(5)-(1,2,3,4-tetrahydroxybutyl)imidazole	metab_14869	C9H14N2O5				1.14421	1.12662	1.19591	5.75e-05	0.0001873	5.406	5.4794	5.5287	4.5508	4.0942	4.1221	5.2484	5.1283	5.15	4.5605	4.7006	4.6763	-	33.1		-	2.7022	94944-70-4	-	M+ACN+H	Organooxygen compounds	pos_15533	-	-	-	HMDB0029756	Carbonyl compounds	pos	C9H14N2O5	272.124	-	Organic oxygen compounds	-
1,1'-(Tetrahydro-6a-hydroxy-2,3a,5-trimethylfuro[2,3-d]-1,3-dioxole-2,5-diyl)bis-ethanone	metab_14889	C12H18O6				1.04405	1.07441	1.25732	0.03218	0.04952	5.0687	5.0543	5.0089	3.0794	3.8883	3.9474	6.3147	6.0058	6.0584	5.4236	4.8973	5.4159	-	50.1		-	2.66037	-	-	M+NH4	-	pos_15554	-	-	-	-	-	pos	C12H18O6	276.145	-	-	-
Cytosine	metab_14916	C4H5N3O				1.3739	1.36317	1.31498	0.001465	0.003223	6.0296	6.0854	5.9371	4.2695	3.6463	3.5115	5.8156	5.7396	5.784	5.1615	5.1101	5.2155	83.3	-		map00240;map01100	2.60468	71-30-7	Pyrimidine metabolism;Metabolic pathways	M+H	Diazines	pos_15584	Nucleotide metabolism;Global and overview maps	Metabolism;Metabolism	Nucleic acids	HMDB0000630	Pyrimidines and pyrimidine derivatives	pos	C4H5N3O	112.051	Bases	Organoheterocyclic compounds	C00380
Humulinic acid A	metab_14960	C15H22O4				1.60775	1.64489	2.01869	0.03559	0.05418	5.9027	5.8538	6.0153	4.437	5.2527	4.8537	4.5721	4.3628	4.3989	0.2811	0.2995	0.2853	-	38.5		-	2.38448	24184-12-1	-	M+Na	Vinylogous acids	pos_15631	-	-	-	HMDB0030104	_	pos	C15H22O4	289.141	-	Organic acids and derivatives	-
D-Tagatose	metab_15081	C6H12O6				1.17742	1.19596	1.32806	0.0003376	0.0008777	3.8996	4.113	3.5013	3.1118	3.1102	3.0643	4.8631	4.4658	4.3196	3.2361	3.2363	3.1895	55	-		map01100;map00052	1.37207	87-81-0;20197-42-6	Metabolic pathways;Galactose metabolism	M+H-H2O	Organooxygen compounds	pos_15754	Global and overview maps;Carbohydrate metabolism	Metabolism;Metabolism	Carbohydrates	HMDB0003418	Carbohydrates and carbohydrate conjugates	pos	C6H12O6	163.06	Monosaccharides	Organic oxygen compounds	C00795
Atropine	metab_15459	C17H23NO3				1.33564	1.33742	1.37437	0.01291	0.02235	5.9489	5.7734	5.8688	3.011	3.1163	2.9635	5.5846	5.686	5.6352	5.3536	5.2999	5.3511	-	33.8		map01100;map00960;map01064;map01110	3.63915	51-34-3;51-55-8	Metabolic pathways;Tropane, piperidine and pyridine alkaloid biosynthesis;Biosynthesis of alkaloids derived from ornithine, lysine and nicotinic acid;Biosynthesis of secondary metabolites	M+NH4	Hydroxy acids and derivatives	pos_14910	Global and overview maps;Biosynthesis of other secondary metabolites;Chemical structure transformation maps;Global and overview maps	Metabolism;Metabolism;Metabolism;Metabolism	-	HMDB0003573	Beta hydroxy acids and derivatives	pos	C17H23NO3	307.202	-	Organic acids and derivatives	C01851
Deoxyadenosine	metab_15460	C10H13N5O3				1.15274	1.12945	1.28844	0.001076	0.002443	4.3566	4.5763	4.6441	3.0628	4.2033	3.0154	4.1808	4.0791	4.1043	3.1317	3.5817	3.1406	-	45.6		map01100;map05012;map00230;map02010;map04270;map04024;map04080;map04923;map04924;map04022;map05034;map04071;map05032	5.06975	58-61-7;958-09-8	Metabolic pathways;Parkinson disease;Purine metabolism;ABC transporters;Vascular smooth muscle contraction;cAMP signaling pathway;Neuroactive ligand-receptor interaction;Regulation of lipolysis in adipocytes;Renin secretion;cGMP-PKG signaling pathway;Alcoholism;Sphingolipid signaling pathway;Morphine addiction	M+NH4	Purine nucleosides	pos_14036	Global and overview maps;Neurodegenerative disease;Nucleotide metabolism;Membrane transport;Circulatory system;Signal transduction;Signaling molecules and interaction;Endocrine system;Endocrine system;Signal transduction;Substance dependence;Signal transduction;Substance dependence	Metabolism;Human Diseases;Metabolism;Environmental Information Processing;Organismal Systems;Environmental Information Processing;Environmental Information Processing;Organismal Systems;Organismal Systems;Environmental Information Processing;Human Diseases;Environmental Information Processing;Human Diseases	Nucleic acids	HMDB0000101;958-09-8;HMDB0000050	Purine 2''-deoxyribonucleosides	pos	C10H13N5O3	269.136	Nucleosides	Nucleosides, nucleotides, and analogues	C00212
Dodecanoic acid	metab_15461	C12H24O2				1.32896	1.3153	1.22718	2.66e-06	1.49e-05	6.2818	6.3438	6.0959	4.9366	4.739	4.7679	6.0865	5.826	6.1535	5.0382	5.3412	5.1552	-	42.7		map01100;map01110;map00061;map00333	5.84668	143-07-7;1908-11-8	Metabolic pathways;Biosynthesis of secondary metabolites;Fatty acid biosynthesis;Prodigiosin biosynthesis	M+NH4	Fatty Acyls	pos_13523	Global and overview maps;Global and overview maps;Lipid metabolism;Biosynthesis of other secondary metabolites	Metabolism;Metabolism;Metabolism;Metabolism	Lipids	HMDB0303348;143-07-7;HMDB0000638;HMDB0303347;HMDB0002262;LMFA01010012	Fatty acids and conjugates	pos	C12H24O2	218.212	Fatty acids	Lipids and lipid-like molecules	C02679
